# Supplementary material for: CIGAR‐seq, a CRISPR/Cas‐based method for unbiased screening of novel mRNA modification regulators
Source: Mol Syst Biol. 2020 Nov 30;16(11):e10025. doi: 10.15252/msb.202010025 (PMC7701898; doi:10.15252/msb.202010025)
Supplement: Supplementary file 2 — Dataset EV1 [file MSB-16-e10025-s002.xlsx]

## Sheet: Sheet1
Dataset EV1. List of sequences of gRNAs targeting 829 RNA binding proteins
gRNA_ID	gene_symbol	gRNA_sequence
sg-AAR2-KO-1	AAR2	GTAAGGAAGAAACCCATACGA
sg-AAR2-KO-2	AAR2	GGAACTGGTCCAGCTCCTGG
sg-AAR2-KO-3	AAR2	GAAGCACACCAAGGACCGCG
sg-AAR2-KO-4	AAR2	GGGCAGAATCTACCCCGCTG
sg-AAR2-KO-5	AAR2	GCAAGCGCCTCTTCTTTGAAG
sg-AAR2-KO-6	AAR2	GATTGACTATAACTCCTGGG
sg-AARS-KO-1	AARS	GAAAAGCTCAATGCCAGCAG
sg-AARS-KO-2	AARS	GGGGTCATCCAATGGGATGG
sg-AARS-KO-3	AARS	GTTGGTGCTGAGGATGCCGA
sg-AARS-KO-4	AARS	GAAGGACCCAGACATGGTGA
sg-AARS-KO-5	AARS	GGAGGCCAGATCTATGACGA
sg-AARS-KO-6	AARS	GAAGAATGCTCAGGTCCGAGG
sg-AARS2-KO-1	AARS2	GGAGCGGTTGGCCCAAGAGG
sg-AARS2-KO-2	AARS2	GCAGCTGCTCAGGATTGAGA
sg-AARS2-KO-3	AARS2	GCAGTGGCAGCTGCAGCCCGG
sg-AARS2-KO-4	AARS2	GCTCCGATGAGAGCGGCCGA
sg-AARS2-KO-5	AARS2	GAAGCGGAGGGCACCAGCCGG
sg-AARS2-KO-6	AARS2	GAAAGCAAACTGGGGTCGCCG
sg-AARSD1-KO-1	AARSD1	GGGACAGCAGGAGACCACGG
sg-AARSD1-KO-2	AARSD1	GACAGTGCTTTTCCCTGAGGG
sg-AARSD1-KO-3	AARSD1	GTGCTGAGAGTGACTCGCCG
sg-AARSD1-KO-4	AARSD1	GAGGAACAGTCCAGACTGGGG
sg-AARSD1-KO-5	AARSD1	GTGGGCGATGAGAAAGGTGG
sg-AARSD1-KO-6	AARSD1	GAGGGTCTCCACAGACGCAGG
sg-ABCE1-KO-1	ABCE1	GGAAGACTTAAACCTGATGA
sg-ABCE1-KO-2	ABCE1	GCAGCAGGTTTGCCCAAGCAA
sg-ABCE1-KO-3	ABCE1	GACAATTGATAAGGCGCCAA
sg-ABCE1-KO-4	ABCE1	GAAAATCTCCTGCCAGTCAGG
sg-ABCE1-KO-5	ABCE1	GCCAGATTCCTAAGGCTGCAA
sg-ABCE1-KO-6	ABCE1	GGAATCTGGTCTACATATTG
sg-AC004381.6-KO-0-add	AC004381.6	GATTGCTGAAGTATGCAGTTC
sg-AC004381.6-KO-1-add	AC004381.6	GCAATTCACACAGCTGGTCAT
sg-AC004381.6-KO-2-add	AC004381.6	GTACAGGTTCTATTTGGAGTT
sg-AC004381.6-KO-3-add	AC004381.6	GACACTTTTACAGGTTCTATT
sg-AC004381.6-KO-4-add	AC004381.6	GTGAGTCAGCTACACTTTTAC
sg-AC004381.6-KO-5-add	AC004381.6	GAAGGTCAGGGAAAGCAGGC
sg-ACO1-KO-1	ACO1	GGTGGATGATTCCTGAGCCA
sg-ACO1-KO-2	ACO1	GCCACTACCCCAACCTGGCGG
sg-ACO1-KO-3	ACO1	GGTGTCTAGGTTTGACGTGG
sg-ACO1-KO-4	ACO1	GAGAGTGGTATTTGATCAGGA
sg-ACO1-KO-5	ACO1	GAGTGGATGTTACCAGAGGGT
sg-ACO1-KO-6	ACO1	GTCAAGACCCAGACTTCACCC
sg-ADAD2-KO-1	ADAD2	GGACAGTGGGCCTGGGGCAG
sg-ADAD2-KO-2	ADAD2	GACAGATGGGGAAGGCCCCGA
sg-ADAD2-KO-3	ADAD2	GACACGGCCTGGCTGGCAGG
sg-ADAD2-KO-4	ADAD2	GGAAGAGCAGGAAGATGCCC
sg-ADAD2-KO-5	ADAD2	GAAGGAGATCTACAAGCTGG
sg-ADAD2-KO-6	ADAD2	GTAGAGGTGCAGGAAGACGC
sg-ADAT1-KO-1	ADAT1	GTAGTGACAAGATGGCCCGA
sg-ADAT1-KO-2	ADAT1	GTGAGTGGACATTATTGGCAG
sg-ADAT1-KO-3	ADAT1	GGAACAGGAACAAAATGCAT
sg-ADAT1-KO-4	ADAT1	GCAGCCAGGGAGGTCACCAA
sg-ADAT1-KO-5	ADAT1	GACTGTCACCAGAATAGCCCC
sg-ADAT1-KO-6	ADAT1	GCTGCTAAGCAGAATTGCAA
sg-ADAT2-KO-1	ADAT2	GTGGCTGGGTATGGAGGCGA
sg-ADAT2-KO-2	ADAT2	GGAGACCGAAAAGTGGATGG
sg-ADAT2-KO-3	ADAT2	GCAGCTGCACACATAATGCA
sg-ADAT2-KO-4	ADAT2	GCACCCAAGCCAGCTGCAAG
sg-ADAT2-KO-5	ADAT2	GTGACAGCCATATACAACCAG
sg-ADAT2-KO-6	ADAT2	GAGTGTTTGGTAGGTCAGCAG
sg-ADAT3-KO-1	ADAT3	GACCAGGGGCCAGTTCGAGG
sg-ADAT3-KO-2	ADAT3	GCTGAGGATGGAGCCCGCCC
sg-ADAT3-KO-3	ADAT3	GCTTCTCGGACAGGACAGGG
sg-ADAT3-KO-4	ADAT3	GGAGCTCAGCCAGCGAGCGC
sg-ADAT3-KO-5	ADAT3	GGAGAAGAGCCGCCCAGCCA
sg-ADAT3-KO-6	ADAT3	GCAGAGCCACATGGAGCGGG
sg-AGO1-KO-1	AGO1	GAGGTGACAATCCCTGGGGA
sg-AGO1-KO-2	AGO1	GAGGGCTTGCACAGACTCCAA
sg-AGO1-KO-3	AGO1	GAAGAAGGAGCGGCCCACAG
sg-AGO1-KO-4	AGO1	GTGAGGGCTACTACCACCCGC
sg-AGO1-KO-5	AGO1	GCATCATCTTCCACATGGCA
sg-AGO1-KO-6	AGO1	GAACGCGCTGAGAGTCCGTGA
sg-AGO2-KO-1	AGO2	GCAGACGGTGGAGTGCACGG
sg-AGO2-KO-2	AGO2	GAGGTCACGCTGCCAGGAGA
sg-AGO2-KO-3	AGO2	GAGAAGGCCGGACGGACTGA
sg-AGO2-KO-4	AGO2	GCGTCTGCAATGTGACCCGG
sg-AGO2-KO-5	AGO2	GCAGGAGAGCGGGCAGACGG
sg-AGO2-KO-6	AGO2	GGTGACTTGCCTCCAGGGGA
sg-AGO3-KO-1	AGO3	GCCCGACTTGCAGACAGGGA
sg-AGO3-KO-2	AGO3	GACAGTAGCAACACCGAGCCA
sg-AGO3-KO-3	AGO3	GATGGAGTATGGGACATGCGA
sg-AGO3-KO-4	AGO3	GATGTCACTCATCCACCTGC
sg-AGO3-KO-5	AGO3	GCGAGGGAAACAATTCCACAC
sg-AGO3-KO-6	AGO3	GAAGAAGTTCCCGGACCATGG
sg-AGO4-KO-1	AGO4	GACAGTAGCCACACCCAACCA
sg-AGO4-KO-2	AGO4	GAGGTGACTCTTCCAGGCGA
sg-AGO4-KO-3	AGO4	GTTACTACCACCCTCTGGGA
sg-AGO4-KO-4	AGO4	GGAAGTCTGCACCCGAACGG
sg-AGO4-KO-5	AGO4	GAATTCCTGCATGACTACAG
sg-AGO4-KO-6	AGO4	GAAGCCGGGCATAATATGCAG
sg-AKAP1-KO-1	AKAP1	GAAGGGGAGGCCAGCATCCGG
sg-AKAP1-KO-2	AKAP1	GCTGGAGCTAGCCCTGACAGG
sg-AKAP1-KO-3	AKAP1	GAGAGGGCAAGAGAGACAGG
sg-AKAP1-KO-4	AKAP1	GAAGAGCAGCTCATCCCAGG
sg-AKAP1-KO-5	AKAP1	GGTCCGGCAACTCTTCACTG
sg-AKAP1-KO-6	AKAP1	GGACCGGGCAGGCATCCTGG
sg-AKAP17A-KO-1	AKAP17A	GCGCAGAGAGAAGGAAGCGG
sg-AKAP17A-KO-2	AKAP17A	GGAGGAGAGGCAGCGAGCGG
sg-AKAP17A-KO-3	AKAP17A	GCAAGAGGGAGCAGAAGCAG
sg-AKAP17A-KO-4	AKAP17A	GAAGCTGGAGAAGCTGCAGG
sg-AKAP17A-KO-5	AKAP17A	GCTGATGGTCATCTTGGTGA
sg-AKAP17A-KO-6	AKAP17A	GGAGGTGATGGAGAGGCTGA
sg-AKAP8-KO-1	AKAP8	GACATGGACCAGGGCTACGG
sg-AKAP8-KO-2	AKAP8	GCAGGGGCTCAGAGGACGCAG
sg-AKAP8-KO-3	AKAP8	GACTGGGAGAAGAGGGACGG
sg-AKAP8-KO-4	AKAP8	GAAAGGAGAAGAGACAGGACG
sg-AKAP8-KO-5	AKAP8	GCAAGCTGCCCGACAAGACCG
sg-AKAP8-KO-6	AKAP8	GCTGGACCTGCCAACACCCA
sg-ALKBH1-KO-1	ALKBH1	GCGAGATGGGGAAGATGGCAG
sg-ALKBH1-KO-2	ALKBH1	GAGGGGTCATCGACTTCTCGG
sg-ALKBH1-KO-3	ALKBH1	GAGCAGAATGCATATAGAGC
sg-ALKBH1-KO-4	ALKBH1	GTTTACTGGAGAAACTGCGT
sg-ALKBH1-KO-5	ALKBH1	GAAGCGGAAAAGTTTCCGAA
sg-ALKBH1-KO-6	ALKBH1	GCGGGACCGCAGACCTGGAAG
sg-ANGEL1-KO-1	ANGEL1	GTGCCCTGGCCACAGAGCAG
sg-ANGEL1-KO-2	ANGEL1	GGTAGAGGGCGACTTTGCCA
sg-ANGEL1-KO-3	ANGEL1	GCAGCACAGTCTGCATACTG
sg-ANGEL1-KO-4	ANGEL1	GCAGTTGCAGCCTCCCGCAG
sg-ANGEL1-KO-5	ANGEL1	GAAGGTGGCCAGACTGTCAGA
sg-ANGEL1-KO-6	ANGEL1	GTGAGGGCCTGCTGCAGCAG
sg-ANGEL2-KO-1	ANGEL2	GCAGAGACTGGACTACACCG
sg-ANGEL2-KO-2	ANGEL2	GAACACAGCTGAAGCAAACAG
sg-ANGEL2-KO-3	ANGEL2	GGGCTACGGCCACTGTGTGG
sg-ANGEL2-KO-4	ANGEL2	GGCCTCTTCCCACCACACAG
sg-ANGEL2-KO-5	ANGEL2	GAGTGTTGCCCACCAGAAAGA
sg-ANGEL2-KO-6	ANGEL2	GGCACTTCGGGAATGACAGG
sg-APOBEC2-KO-1	APOBEC2	GGCTGCCTCCCAGAATGGGG
sg-APOBEC2-KO-2	APOBEC2	GCCTGTGACAATCTCAAAGGG
sg-APOBEC2-KO-3	APOBEC2	GCCAGAAGGAAGAGGCTGCTG
sg-APOBEC2-KO-4	APOBEC2	GTCAGCTTCTCAGGGTCGTCC
sg-APOBEC2-KO-5	APOBEC2	GCAGCCCCTCCATGGCCCAGA
sg-APOBEC2-KO-6	APOBEC2	GATGTGGAGTACAGTTCCGGG
sg-APOBEC4-KO-1	APOBEC4	GATTGGACTCAAAACAACCCG
sg-APOBEC4-KO-2	APOBEC4	GCCAAAACCCAAATAAACCC
sg-APOBEC4-KO-3	APOBEC4	GAATCCAAACACAAAAGCTC
sg-APOBEC4-KO-4	APOBEC4	GACAGGAGCCCTGAGGTCTGG
sg-APOBEC4-KO-5	APOBEC4	GAGACACCACTTATAAAGCTG
sg-APOBEC4-KO-6	APOBEC4	GGTCTGGAGGTAGGTTGGGT
sg-ARHGEF28-KO-1	ARHGEF28	GCAAGCAACTCATCTAAACAG
sg-ARHGEF28-KO-2	ARHGEF28	GCAGGTGTGAGCAGCAGCAG
sg-ARHGEF28-KO-3	ARHGEF28	GCAGCAAGCAATGTCGAGGG
sg-ARHGEF28-KO-4	ARHGEF28	GACGCCGACAGTGAAGGGGA
sg-ARHGEF28-KO-5	ARHGEF28	GGAGTGTAACAGATGTGGGA
sg-ARHGEF28-KO-6	ARHGEF28	GCAGCTGGACCACAGCACCG
sg-AUH-KO-1	AUH	GCAGTGCGTGGCTCTGCCCG
sg-AUH-KO-2	AUH	GCTGTAGCCCCTTTTCGGGG
sg-AUH-KO-3	AUH	GAATATGAGCTCCTTGGCCA
sg-AUH-KO-4	AUH	GTGGCAAAGAAGCCAAAGCAG
sg-AUH-KO-5	AUH	GAGACAACATGGCGGCCGCGG
sg-AUH-KO-6	AUH	GAGCCGGGCAGCCTCAACCC
sg-AZGP1-KO-1	AZGP1	GAGACAGGTGGAAGGAATGG
sg-AZGP1-KO-2	AZGP1	GGAGACCCTGAAAGACATCG
sg-AZGP1-KO-3	AZGP1	GGAGGTCATTGAGTGAGCCA
sg-AZGP1-KO-4	AZGP1	GCATGGGACTCTGGAGACAGG
sg-AZGP1-KO-5	AZGP1	GATCGAGAATAACAGAAGCAG
sg-AZGP1-KO-6	AZGP1	GCAGGACAGCCAACTTCAGA
sg-BARD1-KO-1	BARD1	GAAGTTGGTGGTACATCAGGG
sg-BARD1-KO-2	BARD1	GGGCAACAGCTTCATTGCTG
sg-BARD1-KO-3	BARD1	GTGAGTCATTTTGATACCCGG
sg-BARD1-KO-4	BARD1	GAACACTGGGCAGCGTAGGGA
sg-BARD1-KO-5	BARD1	GCGCCCGCCATGGAACCGGA
sg-BARD1-KO-6	BARD1	GATGTGAGCACATCTTCTGT
sg-BCDIN3D-KO-1	BCDIN3D	GTGCCCACGGAACTGGATGG
sg-BCDIN3D-KO-2	BCDIN3D	GAGTGTTAAGGAGACCGCAG
sg-BCDIN3D-KO-3	BCDIN3D	GAGGAAAATTTCCGAACGGGG
sg-BCDIN3D-KO-4	BCDIN3D	GAGCTGTCGAAGCAGCTCCG
sg-BCDIN3D-KO-5	BCDIN3D	GCCGATTCTGGGGCTCGACG
sg-BCDIN3D-KO-6	BCDIN3D	GGAGCCGTTGCTCCGGAGGG
sg-BICC1-KO-1	BICC1	GTAGATGGAATCATAAGGTG
sg-BICC1-KO-2	BICC1	GAAAGAAACCAGTGGTGACGG
sg-BICC1-KO-3	BICC1	GTTTGCTGAAGAGCTCAGGG
sg-BICC1-KO-4	BICC1	GGGAGAGCCCGGCTACCTGG
sg-BICC1-KO-5	BICC1	GCGACCCTGCACAGCCCGGAG
sg-BICC1-KO-6	BICC1	GACAGCTGCTGCTGAAGGGAA
sg-BOLL-KO-1	BOLL	GGGCTGAGCTACCATCACAG
sg-BOLL-KO-2	BOLL	GGTGACACAGGATTAGGGGA
sg-BOLL-KO-3	BOLL	GAAGTTTCCATCAGAGACAG
sg-BOLL-KO-4	BOLL	GAAATTACTTACAGGCCAAGG
sg-BOLL-KO-5	BOLL	GAATGGAGCAGAAGAGGCAGA
sg-BOLL-KO-6	BOLL	GTGGAAATTGCACAGGATGG
sg-BRCA1-KO-1	BRCA1	GAACTCTGAGGACAAAGCAG
sg-BRCA1-KO-2	BRCA1	GATAAAGCTCCAGCAGGAAA
sg-BRCA1-KO-3	BRCA1	GGTCAGGCCAGACACCACCA
sg-BRCA1-KO-4	BRCA1	GAAAGCGAGCAAGAGAATCCC
sg-BRCA1-KO-5	BRCA1	GAAGCTGTGTTAGAACAGCA
sg-BRCA1-KO-6	BRCA1	GTCAATGGAAGAAACCACCA
sg-BZW1-KO-1	BZW1	GAAACGCTGGCCTGATAGCGT
sg-BZW1-KO-2	BZW1	GAGAGTGTTTCTGCATATCGA
sg-BZW1-KO-3	BZW1	GTATCCAACTTTAGCCCCAGG
sg-BZW1-KO-4	BZW1	GTTTGACATTCTGGTGGCTGG
sg-BZW1-KO-5	BZW1	GCAAGCCATCAAGCACTTGA
sg-BZW1-KO-6	BZW1	GACAGCTGCTGCTGTTCTTGA
sg-BZW2-KO-1	BZW2	GAGCTGAACACGGCCAGCAG
sg-BZW2-KO-2	BZW2	GAGACTGGTGAGGATGGTGG
sg-BZW2-KO-3	BZW2	GCAGGCTCTGAAGCACCTGA
sg-BZW2-KO-4	BZW2	GTCAGGGATACACTTGTCCAG
sg-BZW2-KO-5	BZW2	GCACACTCTTCGATATCCTGG
sg-BZW2-KO-6	BZW2	GCATTTGCTGAAAACACACAG
sg-C11orf68-KO-1	C11orf68	GCGCGGCGCTAAGATGGCGG
sg-C11orf68-KO-2	C11orf68	GCCGGCGTCGAACGCAGCGA
sg-C11orf68-KO-3	C11orf68	GAAGAGGAGGGCTCTCCAGG
sg-C11orf68-KO-4	C11orf68	GGGCATCAAACACTAGCCAG
sg-C11orf68-KO-5	C11orf68	GCTCTGAGTTGGGTGAACCG
sg-C11orf68-KO-6	C11orf68	GGACCGCTTGGGTGTACTGG
sg-C12orf65-KO-1	C12orf65	GTGTGAAAGGACACGGTCCAG
sg-C12orf65-KO-2	C12orf65	GCACGTTCCTTATGAGCACCG
sg-C12orf65-KO-3	C12orf65	GAAGCTGACGTTGTTATCCCC
sg-C12orf65-KO-4	C12orf65	GAGCCGGAGTCCCCATGGCGC
sg-C12orf65-KO-5	C12orf65	GGTCCAGATGGCAGGCAAGA
sg-C12orf65-KO-6	C12orf65	GTCATCCAAGGAAAGCAGTGC
sg-C17orf85-KO-1	C17orf85	GCGGGTGTCGGTGAAGGCGG
sg-C17orf85-KO-2	C17orf85	GGAGCCCATGGAGGTGGAGG
sg-C17orf85-KO-3	C17orf85	GCGAGGAACCCATTGAAGAGG
sg-C17orf85-KO-4	C17orf85	GGAAGAGGAAGAAGAAGACC
sg-C17orf85-KO-5	C17orf85	GAGTGGTGGTAGAGTACCACG
sg-C17orf85-KO-6	C17orf85	GTACTGCTGACTGGTGGCCG
sg-C1D-KO-1	C1D	GTAGTTTATTTGGCAACCCA
sg-C1D-KO-2	C1D	GTTTTCGATTTTGGTTCCCAG
sg-C1D-KO-3	C1D	GTCAGCGTTTGAGAATTCCAT
sg-C1D-KO-4	C1D	GTGAGAATTCCATTGGTGCTG
sg-C1D-KO-5	C1D	GAACCCAAGGAGTTAATCCTA
sg-C1D-KO-6	C1D	GTCCACTTGAACAAGCAAAAG
sg-C2orf15-KO-1	C2orf15	GCCTTCATGTCCTCAACTCTG
sg-C2orf15-KO-2	C2orf15	GCCTTAACTTCCCCAGAGTTG
sg-C2orf15-KO-3	C2orf15	GACATATACCACTGAACCCA
sg-C2orf15-KO-4	C2orf15	GTGGATGATCACTTAATACG
sg-C2orf15-KO-5	C2orf15	GATCTCTTTCTGGGAAAGCCT
sg-C2orf15-KO-6	C2orf15	GAGGATTGAAGGGACTGGCAC
sg-C9orf114-KO-1	C9orf114	GAAAGCGCCTGGAAGAGGAGG
sg-C9orf114-KO-2	C9orf114	GAAGTTGGGAAGCTGGGCAG
sg-C9orf114-KO-3	C9orf114	GCGGCAGAGAAGGAGGACCG
sg-C9orf114-KO-4	C9orf114	GTTCCGAGAGGGCATCGTGG
sg-C9orf114-KO-5	C9orf114	GCACAGTTGACAAAGGAGCCG
sg-C9orf114-KO-6	C9orf114	GCCGCGCTCTGACGTCCCGA
sg-C9orf129-KO-1	C9orf129	GGAAGGGATTCACAGGCAAG
sg-C9orf129-KO-2	C9orf129	GTACATGGTGGTCAGTGGCA
sg-C9orf129-KO-3	C9orf129	GAATCCCTTCCTTGTACATGG
sg-C9orf129-KO-4	C9orf129	GCTGGGCCGGGTTGATGGGCA
sg-C9orf129-KO-5	C9orf129	GCTGGGGCAGGGCACACTGG
sg-C9orf129-KO-6	C9orf129	GTGAGAGACGGCGGGACGCTG
sg-CALR-KO-1	CALR	GTAGACGGCAGGCTCGGCGA
sg-CALR-KO-2	CALR	GAAGGAGCAGTTTCTGGACGG
sg-CALR-KO-3	CALR	GTAGACGGGTGGACTTCCCGC
sg-CALR-KO-4	CALR	GCAACAAAGGCCAGACGCTGG
sg-CALR-KO-5	CALR	GAAGATTGACAACAGCCAGG
sg-CALR-KO-6	CALR	GGAGTTTGGCAACGAGACGT
sg-CALR3-KO-1	CALR3	GCAAGAGGAATTTCTAGACGG
sg-CALR3-KO-2	CALR3	GAGCAGAAGATGGACTGTGG
sg-CALR3-KO-3	CALR3	GACTAAAGACAACAAAGCCC
sg-CALR3-KO-4	CALR3	GCCAGAGCTGGACCAAAGCCC
sg-CALR3-KO-5	CALR3	GCAGAGCATTGGAGAAACCGA
sg-CALR3-KO-6	CALR3	GGTCTGCAAACCACTCAGAA
sg-CANX-KO-1	CANX	GAAGAGGCCACAAAACCCGA
sg-CANX-KO-2	CANX	GAGACAGAAAACCTAAAGCAG
sg-CANX-KO-3	CANX	GGGAGATGAAGGAGGAGCAG
sg-CANX-KO-4	CANX	GATATAGACTACCCACAGCCA
sg-CANX-KO-5	CANX	GGATAACCAGGAACACAGGA
sg-CANX-KO-6	CANX	GGGTCCTCAATTTCACGTGA
sg-CAPRIN1-KO-1	CAPRIN1	GGGGTGCTGAGAAGCCGGCG
sg-CAPRIN1-KO-2	CAPRIN1	GCAGAAACACAGTTCACCAG
sg-CAPRIN1-KO-3	CAPRIN1	GAGGAACCCGACGGCGGTGG
sg-CAPRIN1-KO-4	CAPRIN1	GCAATAAAGAAGACAGCACGT
sg-CAPRIN1-KO-5	CAPRIN1	GTGCGGACTGACCTGAAACA
sg-CAPRIN1-KO-6	CAPRIN1	GTGGGACCTGCTGGAAGGGA
sg-CAPRIN2-KO-1	CAPRIN2	GACAGATGAGGCTGAAGGAGG
sg-CAPRIN2-KO-2	CAPRIN2	GAACTCAGAGTAGACTGCAG
sg-CAPRIN2-KO-3	CAPRIN2	GGAAGGTAGTGAGAAAGCAG
sg-CAPRIN2-KO-4	CAPRIN2	GGAGTCCTTTAAGTCCTGGG
sg-CAPRIN2-KO-5	CAPRIN2	GAACAGGAGACACCAAAGCTG
sg-CAPRIN2-KO-6	CAPRIN2	GCATACCTTTATAACCACCAG
sg-CARHSP1-KO-1	CARHSP1	GAGATGTGCAGGAAGATGTCG
sg-CARHSP1-KO-2	CARHSP1	GGGACCACGTTGCCCCGCAG
sg-CARHSP1-KO-3	CARHSP1	GCTCCAGACTCACGCCGAGA
sg-CARHSP1-KO-4	CARHSP1	GCAGCTGGAGTAATGAAGCCA
sg-CARHSP1-KO-5	CARHSP1	GTGACTCACTCAGAGATGTGC
sg-CARHSP1-KO-6	CARHSP1	GTGAGCGCTCACGGCTCCGAG
sg-CARS-KO-1	CARS	GCAAGAGGCCCACCTTCAGGG
sg-CARS-KO-2	CARS	GAAGTGTTCATACCTCAAGA
sg-CARS-KO-3	CARS	GAAGGTGACGTGGTATTGCTG
sg-CARS-KO-4	CARS	GCAGTCCAGACTCACGGGAG
sg-CARS-KO-5	CARS	GGTGTTGCTGGAAGAAGCCA
sg-CARS-KO-6	CARS	GAAAGCCCTTCAAGAAGGGGA
sg-CARS2-KO-1	CARS2	GACATGTTGAGGACTACGCG
sg-CARS2-KO-2	CARS2	GAGGAAGGAACCCCTAATCG
sg-CARS2-KO-3	CARS2	GGTTACCCTCAGGTACACCG
sg-CARS2-KO-4	CARS2	GAAGGCGGCCAAACCCCAGG
sg-CARS2-KO-5	CARS2	GAGGCCCAGAACACCTCCTG
sg-CARS2-KO-6	CARS2	GCAGGCACCTTACCTAGCGA
sg-CCAR1-KO-1	CCAR1	GAGGACAGAAGAATCCGCCA
sg-CCAR1-KO-2	CCAR1	GGAGATGCTCCAAGGAGTGA
sg-CCAR1-KO-3	CCAR1	GTAAACTGAGTAGCCCATGG
sg-CCAR1-KO-4	CCAR1	GAAGCAGCGTGTTTTCACAG
sg-CCAR1-KO-5	CCAR1	GACAACACGTCGAACTCTCCG
sg-CCAR1-KO-6	CCAR1	GACCCACAAGAACTTCGAGA
sg-CCAR2-KO-1	CCAR2	GGAGTGAGCAAACCAGGAGG
sg-CCAR2-KO-2	CCAR2	GCTGCTACATGCAGAAGAGG
sg-CCAR2-KO-3	CCAR2	GCTGGGCAGGAAAGAAGAGG
sg-CCAR2-KO-4	CCAR2	GACTCCAAGAAACGCAAACAG
sg-CCAR2-KO-5	CCAR2	GAAAATCTGAGGGGACCAGG
sg-CCAR2-KO-6	CCAR2	GGGTCGAGGCCATCCAGGGA
sg-CCDC59-KO-1	CCDC59	GTGAGGCGGTCCGCGAAGTGG
sg-CCDC59-KO-2	CCDC59	GGTATTGAGGCGCGTGGTGA
sg-CCDC59-KO-3	CCDC59	GTTCGTGGGGAGCGTTCGCGA
sg-CCDC59-KO-4	CCDC59	GACTGTTCTTCAAGCAACGGC
sg-CCDC59-KO-5	CCDC59	GTTAGTCGGCTGCAATGGCGC
sg-CCDC59-KO-6	CCDC59	GTGGCGGCCTGGTGGTATTG
sg-CCDC86-KO-1	CCDC86	GGAGAATGAGCGGAAGGCAG
sg-CCDC86-KO-2	CCDC86	GTCGAACCCAGAAGAAACGA
sg-CCDC86-KO-3	CCDC86	GGTCTCCTCCGAGTGTGCAG
sg-CCDC86-KO-4	CCDC86	GGAGTTGGCCCAGAATAAGG
sg-CCDC86-KO-5	CCDC86	GCTGGGGAGACGGTGACAGG
sg-CCDC86-KO-6	CCDC86	GCAGGCTTGGAGTCACCCCA
sg-CCNT1-KO-1	CCNT1	GGAAGAACAACAACAAACGG
sg-CCNT1-KO-2	CCNT1	GCAGTACACACCTCCTGTGG
sg-CCNT1-KO-3	CCNT1	GTCCACGCCAAAACGACGGGA
sg-CCNT1-KO-4	CCNT1	GTTTCTAGCAGCTAAAGTGG
sg-CCNT1-KO-5	CCNT1	GTATCAGGAAGGGATTCCTG
sg-CCNT1-KO-6	CCNT1	GCAGACACAGGCCACCACAGG
sg-CCNT2-KO-1	CCNT2	GTATCCGCCTCCACTCCGCAG
sg-CCNT2-KO-2	CCNT2	GCAGGGAGCAGTAAACACCA
sg-CCNT2-KO-3	CCNT2	GAGTAGTGGAAATTGGCCCA
sg-CCNT2-KO-4	CCNT2	GCATAGTGGCAGCAGCAGCGG
sg-CCNT2-KO-5	CCNT2	GGACTCCTCAGAACAGTGGG
sg-CCNT2-KO-6	CCNT2	GAACACGCCGAGCCGCCGCTG
sg-CCRN4L-KO-1	CCRN4L	GCATGTTTCATAGTCCGCGG
sg-CCRN4L-KO-2	CCRN4L	GGCCTGGGAACAGCAGCCGG
sg-CCRN4L-KO-3	CCRN4L	GTGTTCGGGAACACGACCTCG
sg-CCRN4L-KO-4	CCRN4L	GGGAGGTCGGGTGTGCAGGA
sg-CCRN4L-KO-5	CCRN4L	GAAATCCCTCTGGAACCGGGG
sg-CCRN4L-KO-6	CCRN4L	GAGAGCTTCTTGAGGAATGCA
sg-CDC5L-KO-1	CDC5L	GTTAAACAAGGAATGAGCCA
sg-CDC5L-KO-2	CDC5L	GGATGAAATTCTGAAAGCAG
sg-CDC5L-KO-3	CDC5L	GAGAATGGTCCAGAGAAGAAG
sg-CDC5L-KO-4	CDC5L	GAGTTGATGCCAACTCAGTGG
sg-CDC5L-KO-5	CDC5L	GAATTGCACGTCAAACTGCCG
sg-CDC5L-KO-6	CDC5L	GTGGACACCCCATTGAAAGG
sg-CDK5RAP1-KO-1	CDK5RAP1	GCGGACCAGTAACCTCCAAG
sg-CDK5RAP1-KO-2	CDK5RAP1	GCATCAGGAAAATCCTTGGGG
sg-CDK5RAP1-KO-3	CDK5RAP1	GTGTGTTGGAGGCCATGCGG
sg-CDK5RAP1-KO-4	CDK5RAP1	GCAACTGGGTACAGCCCACAG
sg-CDK5RAP1-KO-5	CDK5RAP1	GAAATGCATGTACCTCTTGG
sg-CDK5RAP1-KO-6	CDK5RAP1	GTTAAAGCCTTGAAGACAAGG
sg-CDK9-KO-1	CDK9	GGTGCTGATGGAAAACGAGA
sg-CDK9-KO-2	CDK9	GGTATATACTACCCTTGCAG
sg-CDK9-KO-3	CDK9	GAATGTGCTTATCACTCGTGA
sg-CDK9-KO-4	CDK9	GAAGCTGGCAGACTTTGGGC
sg-CDK9-KO-5	CDK9	GCGAGTCGTACTGCTTTGCCA
sg-CDK9-KO-6	CDK9	GGTTGGTGTAGCGGTTGGGC
sg-CHERP-KO-1	CHERP	GTGGGGCATTACCTTCACGA
sg-CHERP-KO-2	CHERP	GGAGCAAGTGACAGCGGCCG
sg-CHERP-KO-3	CHERP	GCAGATGCAGAAGCTTCTGG
sg-CHERP-KO-4	CHERP	GCCATCAGCTCACAGTGCGG
sg-CHERP-KO-5	CHERP	GCAAGCAGCAGAAGATCGCCC
sg-CHERP-KO-6	CHERP	GGAGTACTCGTTGATGAGGG
sg-CIRBP-KO-1	CIRBP	GCATGATGGCCATGAATGGGA
sg-CIRBP-KO-2	CIRBP	GTCGTCAGACAACCGATCCCG
sg-CIRBP-KO-3	CIRBP	GTACCGTGGTGGCTCTGCCG
sg-CIRBP-KO-4	CIRBP	GAGGGAGACCCAGAGATCTCG
sg-CIRBP-KO-5	CIRBP	GGGCCGGGGCTTCTTCCGTG
sg-CIRBP-KO-6	CIRBP	GTGTGCAGGAGGAGGGGACCG
sg-CLK1-KO-1	CLK1	GTTTCCAGAAGAGTCACCGA
sg-CLK1-KO-2	CLK1	GTGTGCAGTCTGACTACACAG
sg-CLK1-KO-3	CLK1	GCAGCAGCAGTCATAAAAGA
sg-CLK1-KO-4	CLK1	GAAGACGCTGTAAACCTCTGA
sg-CLK1-KO-5	CLK1	GAAAAGAACCAGGAGTGTAG
sg-CLK1-KO-6	CLK1	GAGATCACATAGCAGTGCCC
sg-CLK2-KO-1	CLK2	GGAGGAAGCACAGACGGCGG
sg-CLK2-KO-2	CLK2	GGACTGACAGTTACCTGCGA
sg-CLK2-KO-3	CLK2	GCTCACCTACAACCTAGAGA
sg-CLK2-KO-4	CLK2	GATGATCGTTCGTCCGACCGG
sg-CLK2-KO-5	CLK2	GAGTGTAGAGGACGACGCTG
sg-CLK2-KO-6	CLK2	GTGAGAACTGCAAACCGCTGC
sg-CLK3-KO-1	CLK3	GTGAGCTACCGATGGAAGAGG
sg-CLK3-KO-2	CLK3	GCGGAGCCCATCCTTTGGAG
sg-CLK3-KO-3	CLK3	GGAGGCGCTGCTACAAGACC
sg-CLK3-KO-4	CLK3	GAGTGTGGAAGATGACAAGG
sg-CLK3-KO-5	CLK3	GGGTGAAGGCACCTTTGGCA
sg-CLK3-KO-6	CLK3	GAACACCTTTGAGTTCCTGA
sg-CLK4-KO-1	CLK4	GGACTGAAGATTTACTGCAG
sg-CLK4-KO-2	CLK4	GTGGGATAGCAGAGAAAGCTG
sg-CLK4-KO-3	CLK4	GTGGAAGTCACAAGCGGAAG
sg-CLK4-KO-4	CLK4	GCGTTCCAGAAGAGCCACCGA
sg-CLK4-KO-5	CLK4	GAAAAGATCCAGGAGTATAG
sg-CLK4-KO-6	CLK4	GCACTCTACAACTTTGCCAA
sg-CMSS1-KO-1	CMSS1	GAAAGTTGCTGGAGAAGCGTG
sg-CMSS1-KO-2	CMSS1	GAGAATGATGGACATTCCCG
sg-CMSS1-KO-3	CMSS1	GCATCAGATGGTGAAGGAGA
sg-CMSS1-KO-4	CMSS1	GCAAAATCAGAACCAAAACC
sg-CMSS1-KO-5	CMSS1	GGACCGATTTCTTCTCACTG
sg-CMSS1-KO-6	CMSS1	GAGACCTACAGAAGCTGATGA
sg-CMTR1-KO-1	CMTR1	GGATTGGGTAAATACAGCCA
sg-CMTR1-KO-2	CMTR1	GGGTCTGATAGTGAGACCGA
sg-CMTR1-KO-3	CMTR1	GGACTGGCGAGATGAGCCAG
sg-CMTR1-KO-4	CMTR1	GCTTCCCGGTCCTTCACCAG
sg-CMTR1-KO-5	CMTR1	GTATTCTGACAGGTGAGGGT
sg-CMTR1-KO-6	CMTR1	GAGGGTGGGATTGATGGAGA
sg-CMTR2-KO-1	CMTR2	GGAGGGAAAGAAACTGCCAA
sg-CMTR2-KO-2	CMTR2	GAAAGCTGCACAAAATCTCA
sg-CMTR2-KO-3	CMTR2	GAAGCTCCTGGAGCTTCACAA
sg-CMTR2-KO-4	CMTR2	GTCCAATGACAAGGAAACCGA
sg-CMTR2-KO-5	CMTR2	GATGGGAGTTTTGATTGCCA
sg-CMTR2-KO-6	CMTR2	GAATCAGGAATCACATGATG
sg-CNOT1-KO-1	CNOT1	GAGTGGCGATGGTAAAAGCAG
sg-CNOT1-KO-2	CNOT1	GAGGATCCTGCCTGATTCCGG
sg-CNOT1-KO-3	CNOT1	GAGGGGTAGCTAAAACCATGA
sg-CNOT1-KO-4	CNOT1	GATTGTCGCCAAAGTTTCTGG
sg-CNOT1-KO-5	CNOT1	GGAGCTGGTCCATCCTGTGG
sg-CNOT1-KO-6	CNOT1	GTAGATATGCTCATGAGCAA
sg-CNOT10-KO-1	CNOT10	GCAGAGAAACATGAAGGCAC
sg-CNOT10-KO-2	CNOT10	GAAAGCTTGGAAAGCATTGG
sg-CNOT10-KO-3	CNOT10	GTCAGCTGTTGAAGAAATGGA
sg-CNOT10-KO-4	CNOT10	GTCTGTGCACAGCTCAGTGC
sg-CNOT10-KO-5	CNOT10	GTGGGATCACTGATCAAGAGA
sg-CNOT10-KO-6	CNOT10	GCCAGCCGTAGCCAGAGGCG
sg-CNOT11-KO-1	CNOT11	GGAGCGAGGTTGATGCCCGG
sg-CNOT11-KO-2	CNOT11	GAAGTAGTGGTGGAAGGCGG
sg-CNOT11-KO-3	CNOT11	GCAGGAGGTACCTGAGAGCGG
sg-CNOT11-KO-4	CNOT11	GGACCCTCTTTGCTCCGCGG
sg-CNOT11-KO-5	CNOT11	GCAGGGTCGGCGTCCAGGAG
sg-CNOT11-KO-6	CNOT11	GCTGAGCATCATATCGGAGG
sg-CNP-KO-1	CNP	GGAGTACAAGCGGCTCGATG
sg-CNP-KO-2	CNP	GTGGTGGAGCCCAAGACGGCG
sg-CNP-KO-3	CNP	GAAGAAGCTGAAGCCTGGGC
sg-CNP-KO-4	CNP	GAGACCTGGCCGGCTTTGCGG
sg-CNP-KO-5	CNP	GTGTCCTCATCCTGAAGGAA
sg-CNP-KO-6	CNP	GAGGAAGCGGCAAGTCCACGC
sg-CPEB1-KO-1	CPEB1	GCAGAGGTGGAGAAATGCGA
sg-CPEB1-KO-2	CPEB1	GTCTGCGCAAGAATCTTCCCG
sg-CPEB1-KO-3	CPEB1	GACAGAGACAGGAAGGGCAG
sg-CPEB1-KO-4	CPEB1	GGGTTCTTATAGTTCCGGGG
sg-CPEB1-KO-5	CPEB1	GACTGAGGGACTGCAGGCCA
sg-CPEB1-KO-6	CPEB1	GTCAGACCCAAGGGGATCCAG
sg-CPEB2-KO-1	CPEB2	GAAGCCGGTGACAGGCAACGG
sg-CPEB2-KO-2	CPEB2	GGAGGAAGAGGAAGCGGCGG
sg-CPEB2-KO-3	CPEB2	GACTGCTACTTCGGAGCGGGG
sg-CPEB2-KO-4	CPEB2	GGCGTATGGTCCTTACGCCG
sg-CPEB2-KO-5	CPEB2	GCTGATGCGCCAGGAACGGGG
sg-CPEB2-KO-6	CPEB2	GGTGCGGCAGCAGCAGCAGG
sg-CPEB3-KO-1	CPEB3	GCACCGTCCAACCCCTGGGG
sg-CPEB3-KO-2	CPEB3	GGAGGAAAACAGCGCAGTGC
sg-CPEB3-KO-3	CPEB3	GCAACCGCCGAAGACGAGGA
sg-CPEB3-KO-4	CPEB3	GCTGGACGAGGCCGACGAGG
sg-CPEB3-KO-5	CPEB3	GATACGCTGGACTCAGGTTG
sg-CPEB3-KO-6	CPEB3	GCGGCTGCTGAGGAGGCTGA
sg-CPEB4-KO-1	CPEB4	GACAGCCAGCATCAGCAGCAA
sg-CPEB4-KO-2	CPEB4	GAAGAGGAGGGTGTTGGTGA
sg-CPEB4-KO-3	CPEB4	GGATTCTTGGATGATGGCCG
sg-CPEB4-KO-4	CPEB4	GAACCCAGGCCACTATGAAG
sg-CPEB4-KO-5	CPEB4	GAATACTGCCTGAAACAGAGA
sg-CPEB4-KO-6	CPEB4	GAGAAGCTGCCTCCAAAGCCA
sg-CPSF4L-KO-1	CPSF4L	GAAGAAGTTGCACACAGCTG
sg-CPSF4L-KO-2	CPSF4L	GCAGGAGACGGAAGATGCAAG
sg-CPSF4L-KO-3	CPSF4L	GACATGGCGGTATTTACACAG
sg-CPSF4L-KO-4	CPSF4L	GAAGGATGTCGAGATGCAGA
sg-CPSF4L-KO-5	CPSF4L	GCCCCTTCCGACATGACCGA
sg-CPSF4L-KO-6	CPSF4L	GTTCACCTTTGCCTTCGAGA
sg-CRYZ-KO-1	CRYZ	GAATAAACCCACGAGACACCA
sg-CRYZ-KO-2	CRYZ	GGCACTGCTGGTACTGAGGA
sg-CRYZ-KO-3	CRYZ	GTATACTCGACTCCTTTGCCA
sg-CRYZ-KO-4	CRYZ	GCTGGTTCATGGGGCAAGTGG
sg-CRYZ-KO-5	CRYZ	GACTCTCTCCAGCTTTCACAC
sg-CRYZ-KO-6	CRYZ	GTGTTAGGTTGTTGGCAGCAG
sg-CSDE1-KO-1	CSDE1	GTACTTTGCCAGAGTAAATGG
sg-CSDE1-KO-2	CSDE1	GAGGAATGATTGAGATTGTGG
sg-CSDE1-KO-3	CSDE1	GACAACATCACACCCCTGCGC
sg-CSDE1-KO-4	CSDE1	GCATGTGAAAGAAGTTCAGGA
sg-CSDE1-KO-5	CSDE1	GTATCATCGGACCGACGGAC
sg-CSDE1-KO-6	CSDE1	GTGATTGCTGCCATGAGAGA
sg-CTIF-KO-1	CTIF	GCTGCTGGCTGACAAGACGG
sg-CTIF-KO-2	CTIF	GCGTGTGTCGGACTTTGCGG
sg-CTIF-KO-3	CTIF	GAGTGGGCCTCCCTGAGGGG
sg-CTIF-KO-4	CTIF	GCTACAGCCAGAACCGGCGC
sg-CTIF-KO-5	CTIF	GCAGCCGCTCAGAAGCCACCG
sg-CTIF-KO-6	CTIF	GCTGCTCCCTGCCTCCGAGG
sg-CTU1-KO-1	CTU1	GCATGGCAGGAGGCGCACGG
sg-CTU1-KO-2	CTU1	GCCGTCGATGAGGGCATCGG
sg-CTU1-KO-3	CTU1	GGGCTGGACGATGGACGCCG
sg-CTU1-KO-4	CTU1	GCGAGCTGCAGTGAGATGCCC
sg-CTU1-KO-5	CTU1	GCACCTTCTGTGGAGTGCTG
sg-CTU1-KO-6	CTU1	GGCGCGTGCAGCATGGCAGG
sg-CTU2-KO-1	CTU2	GCAGAGCACCAAAGCACCGA
sg-CTU2-KO-2	CTU2	GGTCTGAGCCCCAAAAGCCG
sg-CTU2-KO-3	CTU2	GAATGGGCTTCACTTCGGCC
sg-CTU2-KO-4	CTU2	GTCTAAGGCCACCACATGCCA
sg-CTU2-KO-5	CTU2	GTCCTGGCCCGACTCAAGGGG
sg-CTU2-KO-6	CTU2	GAGTGAGGACACTGACTGCCA
sg-CWC25-KO-1	CWC25	GACTTTGGACAAAACAGGGG
sg-CWC25-KO-2	CWC25	GCTGCGAGAAGAGAGAGCCC
sg-CWC25-KO-3	CWC25	GAGAGATGCAGCGCTATGCGG
sg-CWC25-KO-4	CWC25	GCATGGCCAGCAAGATCCGGG
sg-CWC25-KO-5	CWC25	GAGGATGAGCACAGTGCAGGG
sg-CWC25-KO-6	CWC25	GCAACAGAAAACTCTCTGCAG
sg-CWF19L1-KO-1	CWF19L1	GACGGTCACTCACAGGCGCAG
sg-CWF19L1-KO-2	CWF19L1	GATATCTTGCTCACATCCCCA
sg-CWF19L1-KO-3	CWF19L1	GGGTTTTCAGTGACATCCGG
sg-CWF19L1-KO-4	CWF19L1	GCAAAACCAGCAGGGTCCTGG
sg-CWF19L1-KO-5	CWF19L1	GAGCAGAGGTGGTAGAAGAGG
sg-CWF19L1-KO-7	CWF19L1	GTATCTTCACTGGAAGCTCG
sg-CWF19L2-KO-1	CWF19L2	GTAGAAGAGAATCTAACCCA
sg-CWF19L2-KO-2	CWF19L2	GAAGATTATAGACGGGAACGG
sg-CWF19L2-KO-3	CWF19L2	GAAATCTCTGGAATCACAAGG
sg-CWF19L2-KO-4	CWF19L2	GTGGATTTTGGCCTTCACGG
sg-CWF19L2-KO-5	CWF19L2	GAGAACAGACCCGGAATGCCA
sg-CWF19L2-KO-6	CWF19L2	GACACACTACAGTCTTCAGG
sg-CXorf23-KO-1	CXorf23	GAACATGGACAGAGTAAACCA
sg-CXorf23-KO-2	CXorf23	GACTGTCCATTCTCCACGCGA
sg-CXorf23-KO-3	CXorf23	GAAGATGAGTTGAGGCACCAG
sg-CXorf23-KO-4	CXorf23	GAAGGAGGGAAACCACCTCAG
sg-CXorf23-KO-5	CXorf23	GTCTGCTATTGACCTCTGAGG
sg-CXorf23-KO-6	CXorf23	GTAAGGTGGGAGGGAATGCTC
sg-DALRD3-KO-1	DALRD3	GGAAGCTCTCTCCGAGGCAG
sg-DALRD3-KO-2	DALRD3	GTGACAGCAGTATCTCCACGA
sg-DALRD3-KO-3	DALRD3	GTCAGCAGATCCGGAAAGGGG
sg-DALRD3-KO-4	DALRD3	GAGCTTCCTCCCACACCCTG
sg-DALRD3-KO-5	DALRD3	GTTACCTCTGCTAATGACGGG
sg-DALRD3-KO-6	DALRD3	GCAGTCTGCCTAGGATGCCAG
sg-DARS-KO-1	DARS	GCAAGAGTCAGGAGAAGCCG
sg-DARS-KO-2	DARS	GCGGGAGATCATGGACGCGG
sg-DARS-KO-3	DARS	GGAGCCCCTCCTCATGCTGG
sg-DARS-KO-4	DARS	GACAGCATCATCCAGCTGCAG
sg-DARS-KO-5	DARS	GGAAGAAATTGCTGACACCA
sg-DARS-KO-6	DARS	GGGATTTCTTGGGTCAGGCA
sg-DARS2-KO-1	DARS2	GTAGGAAAAGGAACAACCAC
sg-DARS2-KO-2	DARS2	GGAGACCCAAGAGGAAGATG
sg-DARS2-KO-3	DARS2	GGGGAGCAGTAAATGGGTGG
sg-DARS2-KO-4	DARS2	GAATGGCAATGAAATAGGAGG
sg-DARS2-KO-5	DARS2	GTGGTTAAGTCAGCTGTACAG
sg-DARS2-KO-6	DARS2	GTACTGAATCCATCCACACA
sg-DAZ1-KO-1	DAZ1	GAACTTGGATAAGCAGGAAA
sg-DAZ1-KO-2	DAZ1	GTCAGCAGTTCAGGTCACCAC
sg-DAZ1-KO-3	DAZ1	GTACATGGAACTGATATCCAG
sg-DAZ1-KO-4	DAZ1	GTCCCCAACAGGGCACTGCGG
sg-DAZ1-KO-5	DAZ1	GTCAGCATTTCAGGTCACCAC
sg-DAZ1-KO-6	DAZ1	GAATGCTGAATCGGGATAAGT
sg-DAZ2-KO-1	DAZ2	GAACTTGGATAAGCAGGAAA
sg-DAZ2-KO-2	DAZ2	GTCAGCAGTTCAGGTCACCAC
sg-DAZ2-KO-3	DAZ2	GTACATGGAACTGATATCCAG
sg-DAZ2-KO-4	DAZ2	GTCCCCAACAGGGCACTGCGG
sg-DAZ2-KO-5	DAZ2	GTCAGCATTTCAGGTCACCAC
sg-DAZ2-KO-6	DAZ2	GAATGCTGAATCGGGATAAGT
sg-DAZ3-KO-1	DAZ3	GTCAGCAGTTCAGGTCACCAC
sg-DAZ3-KO-2	DAZ3	GTACATGGAACTGATATCCAG
sg-DAZ3-KO-3	DAZ3	GTCCCCAACAGGGCACTGCGG
sg-DAZ3-KO-4	DAZ3	GTCAGCATTTCAGGTCACCAC
sg-DAZ3-KO-5	DAZ3	GAATGCTGAATCGGGATAAGT
sg-DAZ3-KO-6	DAZ3	GTCTGCTTATCCACATTCACC
sg-DAZ4-KO-1	DAZ4	GAACTTGGATAAGCAGGAAA
sg-DAZ4-KO-2	DAZ4	GTCAGCAGTTCAGGTCACCAC
sg-DAZ4-KO-3	DAZ4	GTACATGGAACTGATATCCAG
sg-DAZ4-KO-4	DAZ4	GTCCCCAACAGGGCACTGCGG
sg-DAZ4-KO-5	DAZ4	GTCAGCATTTCAGGTCACCAC
sg-DAZ4-KO-6	DAZ4	GAATGCTGAATCGGGATAAGT
sg-DDX10-KO-1	DDX10	GAACATTTACTGATGAAGGGG
sg-DDX10-KO-2	DDX10	GAGGAAGATGATGACACAGG
sg-DDX10-KO-3	DDX10	GGACTTCAACAGATGGGCTG
sg-DDX10-KO-4	DDX10	GCATGAACCCAGACATACTCA
sg-DDX10-KO-5	DDX10	GAAGAACCCAATTCACGGCC
sg-DDX10-KO-6	DDX10	GCTACTGATATTGCAGCCAG
sg-DDX20-KO-1	DDX20	GACAGTGACCTACTGTTGCCG
sg-DDX20-KO-2	DDX20	GCAGCTCAAGGCCATCCCGT
sg-DDX20-KO-3	DDX20	GAAGAGAGTCCAAAGCTATGG
sg-DDX20-KO-4	DDX20	GTGAGATCCTGAGCGGTCCGC
sg-DDX20-KO-5	DDX20	GCTTTCGCGGCCGGTGCTGG
sg-DDX20-KO-6	DDX20	GCCATCCCGTTGGGGCGCTG
sg-DDX26B-KO-1	DDX26B	GAGTGCGCTGGTTCATAGAGG
sg-DDX26B-KO-2	DDX26B	GCAGATGTGTGAAGTCACAGG
sg-DDX26B-KO-3	DDX26B	GAAACAAAGTGAAACGTCCAG
sg-DDX26B-KO-4	DDX26B	GATGCTACTATCATTCACGA
sg-DDX26B-KO-5	DDX26B	GAGGGGAATTCAAAGGAAGA
sg-DDX26B-KO-6	DDX26B	GACAGGATGAGATGTTCGTGG
sg-DDX4-KO-1	DDX4	GAATGTATGCAGCGCACTGG
sg-DDX4-KO-2	DDX4	GATACTTCTCAAAGCAGAAG
sg-DDX4-KO-3	DDX4	GTGGAAGTCAGAAGCAGAAGG
sg-DDX4-KO-4	DDX4	GTGATCGGGAACAGAGAGAG
sg-DDX4-KO-5	DDX4	GAGTGGCAGTGGAAGTGAACG
sg-DDX4-KO-6	DDX4	GGAGAAAGTAGTGATACTCA
sg-DDX43-KO-1	DDX43	GGAACAATGTCCCACCACGG
sg-DDX43-KO-2	DDX43	GAGGGATATAGTGTCGGCAG
sg-DDX43-KO-3	DDX43	GAGGCCTTGGGAGCTCCTCCG
sg-DDX43-KO-4	DDX43	GAGCGCCAGAGAGGAGGCCGG
sg-DDX43-KO-5	DDX43	GACGTGGGATGACTTGAAGGA
sg-DDX43-KO-6	DDX43	GAAAGGCGTCATCAAATGTGC
sg-DDX49-KO-1	DDX49	GGGCTGCACTGACTTCACCG
sg-DDX49-KO-2	DDX49	GACAGCTTCTGCAAGATGGGA
sg-DDX49-KO-3	DDX49	GGGGCGAACTCACCAGGAAG
sg-DDX49-KO-4	DDX49	GCATGGAGTGCAGAGCCACGG
sg-DDX49-KO-5	DDX49	GAAGCTGGAGGAGTTCTCCG
sg-DDX49-KO-6	DDX49	GGACCTGGAGGCCATCCTGG
sg-DDX52-KO-1	DDX52	GAAGACAACTCACCTATCCTG
sg-DDX52-KO-2	DDX52	GCGAGCCGGCGAAAGAGATCG
sg-DDX52-KO-4	DDX52	GCATGATCCACAAAGCAGCAG
sg-DDX52-KO-5	DDX52	GTGATGCTCCACACACACCT
sg-DDX52-KO-6	DDX52	GAAATTGCTTCCCAAGAAGA
sg-DDX52-KO-7	DDX52	GCTTGCATTTGGATTGGCGT
sg-DDX53-KO-1	DDX53	GACAACTGATATAGTATCCCG
sg-DDX53-KO-2	DDX53	GTCAGGGGCAGCAGAGGCAG
sg-DDX53-KO-3	DDX53	GGTGTGGTCATTGGTTACAG
sg-DDX53-KO-4	DDX53	GCAGTAGAGGACTTTAAAAG
sg-DDX53-KO-5	DDX53	GGATGCAGCATTATCCACAC
sg-DDX53-KO-6	DDX53	GAAAACCTGGACAAAGACGCA
sg-DDX55-KO-1	DDX55	GAAGCCCCAGAGAAACACAG
sg-DDX55-KO-2	DDX55	GTTTCGCATGAACAGAGGGA
sg-DDX55-KO-3	DDX55	GCTGGCCATTCAAATAGACG
sg-DDX55-KO-4	DDX55	GCTTGGAGGACATGTTCCGG
sg-DDX55-KO-5	DDX55	GAGACCCGGACAGGGTTCCGG
sg-DDX55-KO-6	DDX55	GTAGTAGTTTTCCAGGCGGG
sg-DDX58-KO-1	DDX58	GGCATCCCCAACACCAACCG
sg-DDX58-KO-2	DDX58	GGAACAAGTTCAGTGAACTG
sg-DDX58-KO-3	DDX58	GCAATACCAGGTACCTGAAGG
sg-DDX58-KO-4	DDX58	GACTCACCCTCCCTAAACCAG
sg-DDX58-KO-5	DDX58	GTTCCTGTTGGAGCTCCAGG
sg-DDX58-KO-6	DDX58	GAGGTTGTTCACAAGAATCTG
sg-DDX59-KO-1	DDX59	GACAGCGCTGGGCAGAACCAG
sg-DDX59-KO-2	DDX59	GCATTTTCCAAAACACAGCGC
sg-DDX59-KO-3	DDX59	GACAACACAGATGGGTTCCCC
sg-DDX59-KO-4	DDX59	GAAGCCGTTCAGAAAATCAC
sg-DDX59-KO-5	DDX59	GCCAACTGGCCACCTGGGCTG
sg-DDX59-KO-6	DDX59	GAAAACTCAGCAATCCACAGA
sg-DDX6-KO-1	DDX6	GGCCCTGTGAAACCCACTGG
sg-DDX6-KO-2	DDX6	GTGAACGGCTAGACCTGAAGA
sg-DDX6-KO-3	DDX6	GCACGTGGTGATTGCTACCCC
sg-DDX6-KO-4	DDX6	GATGGAGGAACTAACTCTGA
sg-DDX6-KO-5	DDX6	GCACTGGTGGCCCTGGAGGAG
sg-DDX6-KO-6	DDX6	GTACACTAAGAGGGAAAGTAG
sg-DDX60-KO-1	DDX60	GCACAGATCTAAGAACACGA
sg-DDX60-KO-2	DDX60	GAAACTTCAGGTTGAAATGG
sg-DDX60-KO-3	DDX60	GTGCTGAAGGAGAGCGACGA
sg-DDX60-KO-4	DDX60	GAAGAACCTGGAAATCCCAC
sg-DDX60-KO-5	DDX60	GCAACCAGATAGAAGAAATGG
sg-DDX60-KO-6	DDX60	GTGGATCTTATTAGCAAAGG
sg-DDX60L-KO-1	DDX60L	GGAGTTGAAAAGCCACACAG
sg-DDX60L-KO-2	DDX60L	GTGGATCTTCTGAGTAACGG
sg-DDX60L-KO-3	DDX60L	GAAGTGACACAGAGAACACGC
sg-DDX60L-KO-4	DDX60L	GTAATTGCCTATCCCTGCAGG
sg-DDX60L-KO-5	DDX60L	GGAGGGATTATGAAGACCTG
sg-DDX60L-KO-6	DDX60L	GGTGTGACACAACATTCCAC
sg-DENR-KO-1	DENR	GAGTCTGTTCATTACCAACAG
sg-DENR-KO-2	DENR	GTGGTGCCTCAGTAACAGGGG
sg-DENR-KO-3	DENR	GTGACATTTCTGAATCCAGCG
sg-DENR-KO-4	DENR	GCTTCGAGTCCTTTATTGTGG
sg-DENR-KO-5	DENR	GAAAGAAGACCGTACCACAAA
sg-DENR-KO-6	DENR	GTCCTTTGCAGTCAGCCCCGC
sg-DHX29-KO-1	DHX29	GGCTCTGGAAGCAGACACGG
sg-DHX29-KO-2	DHX29	GGAGTGATGCAGAAAAGAAA
sg-DHX29-KO-3	DHX29	GAGAAAACTCTGAAGATCCCG
sg-DHX29-KO-4	DHX29	GTGTGGATATCAGATCCGGA
sg-DHX29-KO-5	DHX29	GCAGGTGGTCTGAATCCGCCA
sg-DHX29-KO-6	DHX29	GAAGAAAGCACGACAAGAAGG
sg-DHX30-KO-1	DHX30	GGGTGATGATAACATTGCAG
sg-DHX30-KO-2	DHX30	GCACATGGGTGGAAGGCGGGG
sg-DHX30-KO-3	DHX30	GTAGGGTTGACACACATGGG
sg-DHX30-KO-4	DHX30	GAAAATGGCCCAAGAGCGTGG
sg-DHX30-KO-5	DHX30	GAGGAGGAAGAGCTAGAAGA
sg-DHX30-KO-6	DHX30	GACCCAACTCACCTTAGCTG
sg-DHX34-KO-1	DHX34	GACGCTGAAGGAGCACCAGG
sg-DHX34-KO-2	DHX34	GAGATGCAGGCGATCCGCCG
sg-DHX34-KO-3	DHX34	GCTGAAACGCCAGCACGAGG
sg-DHX34-KO-4	DHX34	GCCTCCTCCTAGAACAAGGG
sg-DHX34-KO-5	DHX34	GAATCTCAAGACCTCCAGGA
sg-DHX34-KO-6	DHX34	GCAAGCACAGCATCCCAGCGC
sg-DHX37-KO-1	DHX37	GGTGGGGCTGCAGCTGGAGG
sg-DHX37-KO-2	DHX37	GGGGCCAGCAGAGAGTACAG
sg-DHX37-KO-3	DHX37	GCAACGCGCTCGTTCTACCG
sg-DHX37-KO-4	DHX37	GCAACAGGAAGGCTGACGAGG
sg-DHX37-KO-5	DHX37	GAGAAGATCAGTAGCCTCAG
sg-DHX37-KO-6	DHX37	GGAGGAGTCGGAATCGGAGC
sg-DHX40-KO-1	DHX40	GAAAGGATGCACGTCCCAGG
sg-DHX40-KO-2	DHX40	GAGAAGATGCAAGAAGGAGA
sg-DHX40-KO-3	DHX40	GGTTTCCCGCAGTCGCGGGC
sg-DHX40-KO-4	DHX40	GAAGTACTTACTGCTGAGGA
sg-DHX40-KO-5	DHX40	GTGAGCGGTCAAGAGACCTCC
sg-DHX40-KO-6	DHX40	GAGAACGTTTTGCACAATGGA
sg-DHX57-KO-1	DHX57	GGCAAGCCAGGCAAAGGAGG
sg-DHX57-KO-2	DHX57	GAGAGGGTGGGTCTGACCGT
sg-DHX57-KO-3	DHX57	GGTGCAGTATAACAGTCTGG
sg-DHX57-KO-4	DHX57	GATATGATGCCAGCAAAGGGA
sg-DHX57-KO-5	DHX57	GTGAGAGCAGGATCCAAACAG
sg-DHX57-KO-6	DHX57	GAAGGGAAGGGCTCAGAGCAA
sg-DHX58-KO-1	DHX58	GCGGGTGAAGATGATACCCCG
sg-DHX58-KO-2	DHX58	GGAGCTGATCAACGAGGCGC
sg-DHX58-KO-3	DHX58	GCTGTGAGACCCAGCACCTG
sg-DHX58-KO-4	DHX58	GACAGCCTCCCCAGGCACTGG
sg-DHX58-KO-5	DHX58	GCAGCAGGGCCTGCAGACTG
sg-DHX58-KO-6	DHX58	GTCTGGTGGCCACGAGTGTGG
sg-DHX9-KO-1	DHX9	GATTGCACTCACAAAAGCCAG
sg-DHX9-KO-2	DHX9	GGGGTAGAATCTGATACCGA
sg-DHX9-KO-3	DHX9	GGTACACACCAAAGGCCAGG
sg-DHX9-KO-4	DHX9	GGACTTACAAAGAAGAAGGA
sg-DHX9-KO-5	DHX9	GACTAGTAGCAACATTGATG
sg-DHX9-KO-6	DHX9	GCGAGCTGGCCGAGTACGGCC
sg-DICER1-KO-1	DICER1	GTGTGGTCCACATCCAGCAG
sg-DICER1-KO-2	DICER1	GCTGCAGGCCTGCCATGCTG
sg-DICER1-KO-3	DICER1	GAAAGAAAGGACCCATTGGTG
sg-DICER1-KO-4	DICER1	GGACCATTTACTGACAGAAG
sg-DICER1-KO-5	DICER1	GTCAGCCTCGCAACAAACAGA
sg-DICER1-KO-6	DICER1	GACCAGGTTCCACGAAACGA
sg-DIS3L-KO-1	DIS3L	GAGGAGAGTCCATGGAGAAG
sg-DIS3L-KO-2	DIS3L	GAATGAGAGTCAGGAGAGCCA
sg-DIS3L-KO-3	DIS3L	GCCAGCTTCTAACACTTCCAG
sg-DIS3L-KO-4	DIS3L	GCATACTTCAGAAGAACTGG
sg-DIS3L-KO-5	DIS3L	GCAGCCCAAGAACTACTGGA
sg-DIS3L-KO-6	DIS3L	GGAGTTCTGAAAAGAACTCC
sg-DIS3L2-KO-1	DIS3L2	GTATGAATCAGATATCCCCG
sg-DIS3L2-KO-2	DIS3L2	GGTGTCCACAGAGCTCCTCG
sg-DIS3L2-KO-3	DIS3L2	GCAAAGAACAGGTCCACACGA
sg-DIS3L2-KO-4	DIS3L2	GGTTCATTCTGTAGTCAGGA
sg-DIS3L2-KO-5	DIS3L2	GAATGAACCTCCGGCCCCTG
sg-DIS3L2-KO-6	DIS3L2	GTTTCTAGGTGTGTCTGCTG
sg-DNAAF2-KO-1	DNAAF2	GGACAGTATGGCCAAAGCGG
sg-DNAAF2-KO-2	DNAAF2	GTCACCGACCCGGAGAACCGG
sg-DNAAF2-KO-3	DNAAF2	GAACCGGCGGCGCTACGAGG
sg-DNAAF2-KO-4	DNAAF2	GGGCTGAGTCCCTGGAGCAG
sg-DNAAF2-KO-5	DNAAF2	GTGAGCGGAGAGGAGGTCCAG
sg-DNAAF2-KO-6	DNAAF2	GAATGTTCTCCCAGTACGCCG
sg-DNAJC17-KO-1	DNAJC17	GGAAAGGCAGAAAATACTGA
sg-DNAJC17-KO-2	DNAJC17	GAAGGAGGATGAGTCAAAAGG
sg-DNAJC17-KO-3	DNAJC17	GTAAGAAGCCAGGCACTGCTG
sg-DNAJC17-KO-4	DNAJC17	GGGACAGCCCCAGGATGCCG
sg-DNAJC17-KO-5	DNAJC17	GAGGCATTGAGGAGAAGGCAG
sg-DNAJC17-KO-6	DNAJC17	GATCGAACGCCTGAGAGAAG
sg-DNAJC21-KO-1	DNAJC21	GAGAGAGGCCCTACTTAAAGG
sg-DNAJC21-KO-2	DNAJC21	GAAGTGTCACTATGAGGCGC
sg-DNAJC21-KO-3	DNAJC21	GGAAGAACAGAATGCAGAGA
sg-DNAJC21-KO-4	DNAJC21	GAAAGAGCTCCAGGAGATGG
sg-DNAJC21-KO-5	DNAJC21	GACATGAACTCAAAGATGAGG
sg-DNAJC21-KO-6	DNAJC21	GCTAAAACAACAGCTGGAGG
sg-DRG2-KO-1	DRG2	GAAGATCTCGGAGATCGAGA
sg-DRG2-KO-2	DRG2	GCTGGATGCCACCAAGGGAG
sg-DRG2-KO-3	DRG2	GCGAGTGACCGGTGGATGCGG
sg-DRG2-KO-4	DRG2	GCCAGAGACTCACCCACACCA
sg-DRG2-KO-5	DRG2	GCGCCACAGCGATCACCTGC
sg-DRG2-KO-6	DRG2	GCCAGATCTCCATGGAAGAGG
sg-DUS1L-KO-1	DUS1L	GTGGAAGGGCAAGTCGCCGG
sg-DUS1L-KO-2	DUS1L	GTACTGCGAGGTGTGCCCCG
sg-DUS1L-KO-3	DUS1L	GCAGGAACAGAGAGTTTCTCG
sg-DUS1L-KO-4	DUS1L	GCCCGTTAGCAAACACAGGGA
sg-DUS1L-KO-5	DUS1L	GCCTGCACACCCGTGTCCCGG
sg-DUS1L-KO-6	DUS1L	GCTCCGGCCCTCGAACAGGG
sg-DUS2-KO-1	DUS2	GTGAAAGAGAGCAGAACAGGG
sg-DUS2-KO-2	DUS2	GCATGGAGCAACCTTCCCTG
sg-DUS2-KO-3	DUS2	GCTGGCCCTGGATTATGGAG
sg-DUS2-KO-4	DUS2	GAAGACAACTCGATCATCAG
sg-DUS2-KO-6	DUS2	GTCACCTCCCATGAACTGCGA
sg-DUS2-KO-7	DUS2	GAGAGGACTTTCGACAAGCCA
sg-DUS3L-KO-1	DUS3L	GATCTGCAAGCGCTTCGGGG
sg-DUS3L-KO-2	DUS3L	GCCGATGGCGGAGGGAACGG
sg-DUS3L-KO-3	DUS3L	GAAGACTTGCCGGGAAACCG
sg-DUS3L-KO-4	DUS3L	GGGCCAGGTAAAGTTTGCCA
sg-DUS3L-KO-5	DUS3L	GCGAGCTGCTGAGCCGCACCG
sg-DUS3L-KO-6	DUS3L	GCCGGAACACCCACCGAACAG
sg-DUS4L-KO-1	DUS4L	GCAGCAAACTGAACAATCAA
sg-DUS4L-KO-2	DUS4L	GAGGAAGCAGAAAATGTGTGG
sg-DUS4L-KO-3	DUS4L	GAGAAATCAAGTGGAAACCCC
sg-DUS4L-KO-4	DUS4L	GCCAGAGCTTGTTCAAGACA
sg-DUS4L-KO-5	DUS4L	GAAATCAGCGGCAACAATCAT
sg-DUS4L-KO-6	DUS4L	GCAAAGGTGGGCAATGGCAGA
sg-DXO-KO-1	DXO	GAGAAGCAGCCCAGTTCCGA
sg-DXO-KO-2	DXO	GGGGTGGGCTATAGTAGCGC
sg-DXO-KO-3	DXO	GATAAGCTCCCGGAGGAGCGG
sg-DXO-KO-4	DXO	GTGGGGAGGTTAACACCAACG
sg-DXO-KO-5	DXO	GCAGAGGGTGGCTTCCCAGG
sg-DXO-KO-6	DXO	GACACAAGCTCCTGAAATGG
sg-DYNC1H1-KO-1	DYNC1H1	GGGCTGGGAGAATCACGTGG
sg-DYNC1H1-KO-2	DYNC1H1	GAACAGAGTCCAGAAAGCAG
sg-DYNC1H1-KO-3	DYNC1H1	GAGAGGGAGAAAGAGGAACGA
sg-DYNC1H1-KO-4	DYNC1H1	GGGAGGATGAGGCACAGCGG
sg-DYNC1H1-KO-5	DYNC1H1	GGAGGGCCACACAAGACCAG
sg-DYNC1H1-KO-6	DYNC1H1	GAAGCTGGAAGATGACGCCA
sg-DYNLL1-KO-1	DYNLL1	GCAACATAGAGAAGGACATTG
sg-DYNLL1-KO-2	DYNLL1	GCCACCTGGCATTGCATCGTG
sg-DYNLL1-KO-3	DYNLL1	GGAGTGCGCTACTCAGGCGC
sg-DYNLL1-KO-4	DYNLL1	GCATTGCGGCTCATATCAAGA
sg-DYNLL1-KO-5	DYNLL1	GTGCATCGTGGGGAGGAACTT
sg-DYNLL1-KO-6	DYNLL1	GAGAGATGCAACAGGACTCGG
sg-DZIP1L-KO-1	DZIP1L	GAAGAAACAGGAACAGCCAG
sg-DZIP1L-KO-2	DZIP1L	GGAGTGGAAAAGAAAAGTGA
sg-DZIP1L-KO-3	DZIP1L	GGAAGTCACCAGCAGAGCGA
sg-DZIP1L-KO-4	DZIP1L	GCCACTGAGGCCCTCAGCAG
sg-DZIP1L-KO-5	DZIP1L	GGTCCACAGGCTGCCCACAG
sg-DZIP1L-KO-6	DZIP1L	GATGTGGCCCCGGAGAAAGG
sg-DZIP3-KO-1	DZIP3	GACAGCGTCTCCCACAGGCGC
sg-DZIP3-KO-3	DZIP3	GTTAGAGATGTCAGAAGATGG
sg-DZIP3-KO-4	DZIP3	GTAGCAGAGCTTTAACAGCCG
sg-DZIP3-KO-5	DZIP3	GACGCTGTGCCTCCCAGTGC
sg-DZIP3-KO-6	DZIP3	GCTAGGTAGACAGATAGCTGA
sg-DZIP3-KO-7	DZIP3	GCAGTACCAGAAATCATACAG
sg-EARS2-KO-1	EARS2	GAGGAGCAGGTGCTTGGCAG
sg-EARS2-KO-2	EARS2	GCAGCGCGAGAGGCCTTCGG
sg-EARS2-KO-3	EARS2	GCTGGGGTGAGCAGAAACAG
sg-EARS2-KO-4	EARS2	GCCAGTCATCATGAAGAGCGA
sg-EARS2-KO-5	EARS2	GAAGCTGCAGGTCCTTGTGG
sg-EARS2-KO-6	EARS2	GAACTGAAGAAGCTATCAGA
sg-EDC3-KO-1	EDC3	GGGGCTCAGGGTATCAGCTG
sg-EDC3-KO-2	EDC3	GAAACTTTTGGACTGACTCA
sg-EDC3-KO-3	EDC3	GATGGCACTGACCCTCCTCGG
sg-EDC3-KO-4	EDC3	GAACATGGCTACAGATTGGCT
sg-EDC3-KO-5	EDC3	GTCAGGGAAGAGTGTCAGCTG
sg-EDC3-KO-6	EDC3	GAAAGGCCGGGTGAGAGAAA
sg-EEF1A1-KO-1	EEF1A1	GTAGTCATCCTTACCCAAAGG
sg-EEF1A1-KO-2	EEF1A1	GTGCTTGTGTTTCAGATGCCT
sg-EEF1A1-KO-3	EEF1A1	GAGATGCCTTGGTTCAAGGGA
sg-EEF1A1-KO-4	EEF1A1	GATTTGAGAAGGAGGCTGCTG
sg-EEF1A1-KO-5	EEF1A1	GATAAAGTCTCTGTGTCCTG
sg-EEF1A1-KO-6	EEF1A1	GTAGCCGGCGCTTATTTGGCC
sg-EEF1B2-KO-1	EEF1B2	GCTTACGAAAAGGAAAAGGCC
sg-EEF1B2-KO-2	EEF1B2	GGAGACCTGAAAAGCCCTGC
sg-EEF1B2-KO-3	EEF1B2	GTGACACAAGTCGGCAGGCGG
sg-EEF1B2-KO-4	EEF1B2	GCAAATATGGTCCTGCCGATG
sg-EEF1B2-KO-5	EEF1B2	GGCAGGCGGTGGGCTGGACA
sg-EEF1B2-KO-6	EEF1B2	GTGAGCACCTGGAGGCCGGCA
sg-EEF1G-KO-1	EEF1G	GGAAAGGCCTGGCGGAAAGA
sg-EEF1G-KO-2	EEF1G	GAATATCCTTACCTCTTGGGC
sg-EEF1G-KO-3	EEF1G	GCTAGGCCACTGAGAATGCAA
sg-EEF1G-KO-4	EEF1G	GCAAACTTACCCCAGCCGCCA
sg-EEF1G-KO-5	EEF1G	GCCTTCGCTCACCTGCCCAAG
sg-EEF1G-KO-6	EEF1G	GCAAGGCTCACCTGTTTGTTG
sg-EEF2-KO-1	EEF2	GCTGCCCTCCGAGTCACCGA
sg-EEF2-KO-2	EEF2	GCTGCAGCTCCAGCAGGGCG
sg-EEF2-KO-3	EEF2	GCGAGCGGGCCAAGAAAGTAG
sg-EEF2-KO-4	EEF2	GAGGACATGATGAAGAAGCTG
sg-EEF2-KO-5	EEF2	GCCAGGCCGCACCTTCAGCAG
sg-EEF2-KO-6	EEF2	GCTGCGAGCTCCTGTACGAG
sg-EEF2K-KO-1	EEF2K	GAAGTGGAAGGAGTTTGCCG
sg-EEF2K-KO-2	EEF2K	GGGGACAGCGACGATGAGGA
sg-EEF2K-KO-3	EEF2K	GTGTCGAGTAGCACGTTCGG
sg-EEF2K-KO-4	EEF2K	GATGGTGCGCTACCACGAGGG
sg-EEF2K-KO-5	EEF2K	GCATGAGTCCCAGGCCCACGA
sg-EEF2K-KO-6	EEF2K	GCTGGCCAGCATCATGTACCG
sg-EFTUD1-KO-1	EFTUD1	GATAGACTCTCCAGGACACG
sg-EFTUD1-KO-2	EFTUD1	GAAGGATACCAAGAACAGCAT
sg-EFTUD1-KO-3	EFTUD1	GAGAAGCTTGCAGCAGCACA
sg-EFTUD1-KO-4	EFTUD1	GAGTGGTATAAATGGTGGGC
sg-EFTUD1-KO-5	EFTUD1	GAGCAACTCTCACAATAGGAG
sg-EFTUD1-KO-6	EFTUD1	GATCAAAGCAAAATCCCTGA
sg-EIF1-KO-1	EIF1	GATAGCTTACCGAAAGAGTGG
sg-EIF1-KO-2	EIF1	GTGACTGAACTCACCTCTACG
sg-EIF1-KO-3	EIF1	GCATATGCCAGTTCCTCGTAG
sg-EIF1-KO-4	EIF1	GTTGCAGAAGTTTGCCTGCAA
sg-EIF1-KO-5	EIF1	GCGTAATCATCAGCGATCCCT
sg-EIF1-KO-6	EIF1	GAATTCAACAGAGAAACGGC
sg-EIF1AX-KO-1	EIF1AX	GTATTCAAAGAGGATGGTCA
sg-EIF1AX-KO-2	EIF1AX	GCTCCCCGCTAGAGTATGCTC
sg-EIF1AX-KO-3	EIF1AX	GAGACGAAGCTAGAAGTCTGA
sg-EIF1AX-KO-4	EIF1AX	GACTCAGACATTACCATGCTC
sg-EIF1AX-KO-5	EIF1AX	GAAACTGATACATTTGGTCC
sg-EIF1AX-KO-6	EIF1AX	GAAGAGGTTATGTCACATCAG
sg-EIF1AY-KO-1	EIF1AY	GAGTTGGTGTTTAAAGAGGA
sg-EIF1AY-KO-2	EIF1AY	GAAGAGGTTATGCCATATCAG
sg-EIF1AY-KO-3	EIF1AY	GAAACAGACACATTTGGTCC
sg-EIF1AY-KO-4	EIF1AY	GTGTTTAAAGAGGATGGACA
sg-EIF1AY-KO-5	EIF1AY	GCCTCTCCTCAGAGTATGCTC
sg-EIF1AY-KO-6	EIF1AY	GAGATGAAGCTAGAAGCCTGA
sg-EIF1B-KO-1	EIF1B	GGATCTTACCGAAAGATTGG
sg-EIF1B-KO-2	EIF1B	GGTGACGACTTACTCCCGGC
sg-EIF1B-KO-3	EIF1B	GTGAACATCCTGAATACGGAG
sg-EIF1B-KO-4	EIF1B	GATAAGAATCCAGCAACGGAA
sg-EIF1B-KO-5	EIF1B	GAAGACACTGACTACTGTTCA
sg-EIF1B-KO-6	EIF1B	GAAACATCTGCCAGTTTCTCT
sg-EIF2A-KO-2	EIF2A	GCACTCCTTCGACCTCCTGA
sg-EIF2A-KO-3	EIF2A	GCAAGGCAAACTGCCTTCAGG
sg-EIF2A-KO-4	EIF2A	GCATGAGGTCCAGCAAAGTTG
sg-EIF2A-KO-5	EIF2A	GAGGGGACAAATGGAAGTGT
sg-EIF2A-KO-6	EIF2A	GTGTGGTTTCATATTCTGAGG
sg-EIF2A-KO-7	EIF2A	GCTCACCTGTCAAGAGCGGCG
sg-EIF2AK1-KO-1	EIF2AK1	GCACTGGACACCTTTTACGG
sg-EIF2AK1-KO-2	EIF2AK1	GGTCCGCAAGCGCGAAGAGG
sg-EIF2AK1-KO-3	EIF2AK1	GCGGGAAAGTCGATGGCCGG
sg-EIF2AK1-KO-4	EIF2AK1	GTTTGCAACTGCAAAAGGGA
sg-EIF2AK1-KO-5	EIF2AK1	GGATAGTCGAGAGAAACAAG
sg-EIF2AK1-KO-6	EIF2AK1	GAAGAGGAGGGCGACGGGGC
sg-EIF2AK2-KO-1	EIF2AK2	GCGTAGTAGCAAAAGAACCAG
sg-EIF2AK2-KO-2	EIF2AK2	GGAGCGTGAAGTAAAAGCAT
sg-EIF2AK2-KO-3	EIF2AK2	GATGGAAGAGAATTTCCAGA
sg-EIF2AK2-KO-4	EIF2AK2	GAAGGCCTATGTAATTCCCCA
sg-EIF2AK2-KO-5	EIF2AK2	GAATTAGCCCCAAAGCGTAG
sg-EIF2AK2-KO-6	EIF2AK2	GTACTACTCCCTGCTTCTGA
sg-EIF2AK3-KO-1	EIF2AK3	GGTGACTGTGGAGGACGCTG
sg-EIF2AK3-KO-2	EIF2AK3	GCTAAGGCTGGATGACACCA
sg-EIF2AK3-KO-3	EIF2AK3	GAAGAGGGCTCCATCCAGGGA
sg-EIF2AK3-KO-4	EIF2AK3	GAGAGCTGTCGGACCTCGCAG
sg-EIF2AK3-KO-5	EIF2AK3	GAGCGACGCGAGTACCGGCGG
sg-EIF2AK3-KO-6	EIF2AK3	GCGGGAGAGCAGGAGCCTCG
sg-EIF2AK4-KO-1	EIF2AK4	GAACTGGCCAAGAAACACTG
sg-EIF2AK4-KO-2	EIF2AK4	GCAAGCGGAAAGAAGAGCAGG
sg-EIF2AK4-KO-3	EIF2AK4	GACTTACCTAGACCTTCCTG
sg-EIF2AK4-KO-4	EIF2AK4	GCTTTGGAAACAGCCACTGG
sg-EIF2AK4-KO-5	EIF2AK4	GCAACAAGACAAAGCCACCAG
sg-EIF2AK4-KO-6	EIF2AK4	GCGAAGCTGATGCACAGGGA
sg-EIF2B1-KO-1	EIF2B1	GAACTCCAGCAACGTCCGGA
sg-EIF2B1-KO-2	EIF2B1	GAGGCAAGACTGATGAAGCGG
sg-EIF2B1-KO-3	EIF2B1	GAGAGTCCTGGAAGCAGCCG
sg-EIF2B1-KO-4	EIF2B1	GAAGGAGTTGTTGAAAACGG
sg-EIF2B1-KO-5	EIF2B1	GAGGACGCCATGGACGACAA
sg-EIF2B1-KO-6	EIF2B1	GCCGGATGGCAGCCACTGCTG
sg-EIF2B2-KO-1	EIF2B2	GATGCCGGGATCCGCAGCGA
sg-EIF2B2-KO-2	EIF2B2	GTGGAGACCCTGAAGCGGGG
sg-EIF2B2-KO-3	EIF2B2	GAAGTCCTGCCATTCACAGA
sg-EIF2B2-KO-4	EIF2B2	GCAGCTCCGAGGAAATGGCT
sg-EIF2B2-KO-5	EIF2B2	GAAATGGCTCGGGAGACCCT
sg-EIF2B2-KO-6	EIF2B2	GCACCCGCGTTGCTCCAGCGG
sg-EIF2B3-KO-1	EIF2B3	GTAGTGATGGCAGTAGGTGG
sg-EIF2B3-KO-2	EIF2B3	GCAGCGTGACTTCATTGGAG
sg-EIF2B3-KO-3	EIF2B3	GGAATTTCAAGCAGTAGTGA
sg-EIF2B3-KO-4	EIF2B3	GAGTGGACAGCACAGGAAAG
sg-EIF2B3-KO-5	EIF2B3	GTGGGCTGACGAATGGACTGG
sg-EIF2B3-KO-6	EIF2B3	GCATGAACTCAGTCACTGTGG
sg-EIF2B4-KO-1	EIF2B4	GACAGCAGAAGAAGAAACGGA
sg-EIF2B4-KO-2	EIF2B4	GTGAGCGTCGAGCCAAGCAGG
sg-EIF2B4-KO-3	EIF2B4	GAGGGACAGCACAGTTAGCCC
sg-EIF2B4-KO-4	EIF2B4	GTATCTGCAGCCCAATGTCA
sg-EIF2B4-KO-5	EIF2B4	GGGTTTCTCCAGCTGTGCTG
sg-EIF2B4-KO-6	EIF2B4	GAAGTAGGTCATCAACCTGA
sg-EIF2D-KO-1	EIF2D	GAAGGAGCTGAGCAAAGGGG
sg-EIF2D-KO-2	EIF2D	GACTTGATCAGTTCCAAGGG
sg-EIF2D-KO-3	EIF2D	GTGACTGTGTACGTGAGTGG
sg-EIF2D-KO-4	EIF2D	GGAGCAGATTATACAGGTGA
sg-EIF2D-KO-5	EIF2D	GCTGTGGACTGGAAACACCCG
sg-EIF2D-KO-6	EIF2D	GATAGTCTGGGAGGTCGGGG
sg-EIF2S2-KO-1	EIF2S2	GAAGAGACTACACATACGAGG
sg-EIF2S2-KO-2	EIF2S2	GCCAGAGCCAACTGAGGACA
sg-EIF2S2-KO-3	EIF2S2	GAGAGTCGTGTGTCCTTCTGC
sg-EIF2S2-KO-4	EIF2S2	GCCCGTGACAGCCTGGAAGC
sg-EIF2S2-KO-5	EIF2S2	GGATTTGGAAGCTGATGAAG
sg-EIF2S2-KO-6	EIF2S2	GTCAAGAACCAACTGAACCAG
sg-EIF2S3-KO-1	EIF2S3	GTATCACTTACCAATAAGCCG
sg-EIF2S3-KO-2	EIF2S3	GTAGGATCCCTGTCAACAGGA
sg-EIF2S3-KO-3	EIF2S3	GAGATCCTGACGCGAAAGATG
sg-EIF2S3-KO-4	EIF2S3	GCTTGGATATGCTAATGCTA
sg-EIF2S3-KO-5	EIF2S3	GACGGACATTCCAGGGACCAA
sg-EIF2S3-KO-6	EIF2S3	GTCATATAGGTACAGTAGCAG
sg-EIF2S3L-KO-0-add	EIF2S3L	GAAGCCGTCTAAGCAGGAAAT
sg-EIF2S3L-KO-1-add	EIF2S3L	GATCCGAATGTATTATTTAAC
sg-EIF2S3L-KO-2-add	EIF2S3L	GAGAAGCTGGGGTGACTCTG
sg-EIF2S3L-KO-3-add	EIF2S3L	GCAGCTCTTCTGTTGATAGC
sg-EIF2S3L-KO-4-add	EIF2S3L	GTACCGGTTAAATAATACATT
sg-EIF2S3L-KO-5-add	EIF2S3L	GTTTGTGCCGGGCTGACAGAA
sg-EIF3B-KO-1	EIF3B	GAGGACGCGGGAGGAAACGA
sg-EIF3B-KO-2	EIF3B	GATGCTGTGAAGAACGCCGA
sg-EIF3B-KO-3	EIF3B	GCAGGACGCGGAGAACGTGG
sg-EIF3B-KO-4	EIF3B	GTGAGGAGGTGGGGATCGCGG
sg-EIF3B-KO-5	EIF3B	GCGAGGTGAGGACCGAGCCGG
sg-EIF3B-KO-6	EIF3B	GAGGGAGAAACAGGTACCTG
sg-EIF3C-KO-1	EIF3C	GGACCAGCCAACACAGACAG
sg-EIF3C-KO-2	EIF3C	GGACTCGCTGTCCGAACCGG
sg-EIF3C-KO-3	EIF3C	GAGGATGCGGATATAGAACCG
sg-EIF3C-KO-4	EIF3C	GATGAACAAGAACAATGCCA
sg-EIF3C-KO-5	EIF3C	GAGAAGGGAAACAAACCGCGC
sg-EIF3C-KO-6	EIF3C	GGCAGCCGAGAAGAAACGGG
sg-EIF3CL-KO-1	EIF3CL	GCCTGGATGAGGAGGAGGAGG
sg-EIF3CL-KO-2	EIF3CL	GGACCAGCCAACACAGACAG
sg-EIF3CL-KO-3	EIF3CL	GGACTCGCTGTCCGAACCGG
sg-EIF3CL-KO-4	EIF3CL	GAGGATGCGGATATAGAACCG
sg-EIF3CL-KO-5	EIF3CL	GATGAACAAGAACAATGCCA
sg-EIF3CL-KO-6	EIF3CL	GAGAAGGGAAACAAACCGCGC
sg-EIF3D-KO-1	EIF3D	GAATCGAATGAGATTTGCCC
sg-EIF3D-KO-2	EIF3D	GACGATCTTTGTCTCTGCGG
sg-EIF3D-KO-3	EIF3D	GAGAAGCTGGACTCTCAGCGA
sg-EIF3D-KO-4	EIF3D	GACAGCTACAAGTTGGCCCGG
sg-EIF3D-KO-5	EIF3D	GATGCTGCTTACATGTCCTG
sg-EIF3D-KO-6	EIF3D	GATGACAGGGTCGTCTGTGG
sg-EIF3H-KO-1	EIF3H	GGCGGTGGAGCTGGAAGAGG
sg-EIF3H-KO-2	EIF3H	GGGAAAGGCAAAGGCAAAGG
sg-EIF3H-KO-3	EIF3H	GACAGTTGCTGATGGACAGAG
sg-EIF3H-KO-4	EIF3H	GAATATGCAGCGCCAGAGCCG
sg-EIF3H-KO-5	EIF3H	GACAGGTCCTCCTCAGGGAG
sg-EIF3H-KO-6	EIF3H	GCATCATCCTCTGTGTGCTG
sg-EIF3I-KO-1	EIF3I	GTCCAAGGACAACACAGCCA
sg-EIF3I-KO-2	EIF3I	GCCTTGGCCACAGTAAAGAGG
sg-EIF3I-KO-3	EIF3I	GCAGGGGTCCCCAAACAGCAC
sg-EIF3I-KO-4	EIF3I	GATTCAGGTGGTCCTGGGCGG
sg-EIF3I-KO-5	EIF3I	GAAACTTGCCAATCCTGGTGG
sg-EIF3I-KO-6	EIF3I	GAAGAGTTTGGAAGAGTCAA
sg-EIF3J-KO-1	EIF3J	GCACCCGGCTCGAGATGGCGG
sg-EIF3J-KO-2	EIF3J	GTCTTCCACGGAGAAAGCGT
sg-EIF3J-KO-3	EIF3J	GGAAGGCGAGGACGAGGACG
sg-EIF3J-KO-4	EIF3J	GAGGAAGCAGAAGTAAAACC
sg-EIF3J-KO-5	EIF3J	GGAAGACCCAGTGCGGAAGG
sg-EIF3J-KO-6	EIF3J	GACTGCGGCTAAAGAAATTAC
sg-EIF3L-KO-1	EIF3L	GTTGGAGGTATACACAAGCGG
sg-EIF3L-KO-2	EIF3L	GATAGTCGCTGGGATAAGCGT
sg-EIF3L-KO-3	EIF3L	GTGTGGCTGGGGAGTATGGG
sg-EIF3L-KO-4	EIF3L	GACTGCCAAGAAGTCAGAGG
sg-EIF3L-KO-5	EIF3L	GACCACGTACAAGTATGAGA
sg-EIF3L-KO-6	EIF3L	GAGAGCATTCACCTCCAGCTG
sg-EIF3M-KO-1	EIF3M	GAAGCTGGTCAAATTTCGCGA
sg-EIF3M-KO-2	EIF3M	GAGTATTCTTATCCATCCCG
sg-EIF3M-KO-3	EIF3M	GATTGCTCGGAAGTTACACAG
sg-EIF3M-KO-4	EIF3M	GAGGTTAAGCAACCTTTTCCA
sg-EIF3M-KO-5	EIF3M	GATTTCAGAAGAGAACTCGGA
sg-EIF3M-KO-6	EIF3M	GTGAAAGTGTGATGAACAGTG
sg-EIF4A1-KO-1	EIF4A1	GCATATCAAACACACGGCCA
sg-EIF4A1-KO-2	EIF4A1	GGAGCCCGAAGGCGTCATCG
sg-EIF4A1-KO-3	EIF4A1	GCCCGATACAGGCGTGACAGG
sg-EIF4A1-KO-4	EIF4A1	GAGATTTCACTGTATCCGCCA
sg-EIF4A1-KO-5	EIF4A1	GACAGGGAAAACTATATCCAC
sg-EIF4A1-KO-6	EIF4A1	GAAGCACATCAGAAGGCATTG
sg-EIF4A2-KO-1	EIF4A2	GCCAGAGGGAATGGACCCCGA
sg-EIF4A2-KO-2	EIF4A2	GCGTAAGCATAGATGCCACGA
sg-EIF4A2-KO-3	EIF4A2	GCAGATGAAATGTTGAGCCG
sg-EIF4A2-KO-4	EIF4A2	GCTTGTCAGCAGAGAACATGG
sg-EIF4A2-KO-5	EIF4A2	GTGCATACCTGTTATAATCCG
sg-EIF4A2-KO-6	EIF4A2	GGACCCCGATGGTGTCATCG
sg-EIF4B-KO-1	EIF4B	GAAGACAACACACCTCTCCCG
sg-EIF4B-KO-2	EIF4B	GAGGAAGGACCAGGAAGGAA
sg-EIF4B-KO-3	EIF4B	GCCGTGGTCCAGGCGACGGA
sg-EIF4B-KO-4	EIF4B	GACGGATGACCTGGAAGGAGA
sg-EIF4B-KO-5	EIF4B	GCTGGCTTCACAGATGCACGA
sg-EIF4B-KO-6	EIF4B	GATGGGATGAATGCCCCAAA
sg-EIF4E-KO-1	EIF4E	GCAAACTTGGAGATCAGCCGC
sg-EIF4E-KO-2	EIF4E	GAAAGCTTACCTGTTCTGTAG
sg-EIF4E-KO-3	EIF4E	GTTAAACATCCCCTACAGAAC
sg-EIF4E-KO-4	EIF4E	GCTAGGAGGGTATACAAGGAA
sg-EIF4E-KO-5	EIF4E	GACAAGTGGGGACGTCCCGG
sg-EIF4E-KO-6	EIF4E	GACGTCCCGGAGGATGGCCG
sg-EIF4E1B-KO-1	EIF4E1B	GCAGGTGAGTGAAGCTGAGGG
sg-EIF4E1B-KO-2	EIF4E1B	GAGCAGAGCTTACCTTGAAG
sg-EIF4E1B-KO-3	EIF4E1B	GACAGCAGGAATAAACGGGG
sg-EIF4E1B-KO-4	EIF4E1B	GCAGCAGCGCCACATTGAGC
sg-EIF4E1B-KO-5	EIF4E1B	GGACCGGCTGTGGCTGGAGA
sg-EIF4E1B-KO-6	EIF4E1B	GAGGGAGGCGGAAAACCAGG
sg-EIF4E2-KO-1	EIF4E2	GAGATTCTCCCAGCAACGGG
sg-EIF4E2-KO-2	EIF4E2	GTGAGCTCGTGGGACGGCCG
sg-EIF4E2-KO-3	EIF4E2	GCCAAGAACTCACAGAGGCAA
sg-EIF4E2-KO-4	EIF4E2	GGTCCCCAGGACGTACCATG
sg-EIF4E2-KO-5	EIF4E2	GCAAGTGGATTATTCGGCTG
sg-EIF4E2-KO-6	EIF4E2	GATGGGTGGCTTACCTGAAAG
sg-EIF4E3-KO-1	EIF4E3	GAGGAGAGTAATGCAAAGGG
sg-EIF4E3-KO-2	EIF4E3	GAAAGTCCCCAAGGACAGCA
sg-EIF4E3-KO-3	EIF4E3	GCAGCAACTCTTTCCAAACTG
sg-EIF4E3-KO-4	EIF4E3	GTTGCTGTTAGCAACCATCG
sg-EIF4E3-KO-5	EIF4E3	GTCTGTGAACTGTTCCCCGA
sg-EIF4E3-KO-6	EIF4E3	GAGTCGCTTCACCCACTAAAG
sg-EIF4G1-KO-1	EIF4G1	GGGGTCGGAGAAGGCGACGA
sg-EIF4G1-KO-2	EIF4G1	GTGTGTGAGATGCCAAAGGGG
sg-EIF4G1-KO-3	EIF4G1	GCAGCTGGCCATCGACACCG
sg-EIF4G1-KO-4	EIF4G1	GTGAAGATCTGGAACCAGAGG
sg-EIF4G1-KO-5	EIF4G1	GTGAGCTGGGGAAGTAGCTGA
sg-EIF4G1-KO-6	EIF4G1	GAAGCTGAGAGTGAGAAAGG
sg-EIF4G2-KO-1	EIF4G2	GAGTTCCTGGGGAAAACCCCA
sg-EIF4G2-KO-2	EIF4G2	GTCTGTTCCTCCTCCTCGGGG
sg-EIF4G2-KO-3	EIF4G2	GGTGGTGTTTGAGTGCGTGG
sg-EIF4G2-KO-4	EIF4G2	GGCTTTTCCTGGATAAGCGG
sg-EIF4G2-KO-5	EIF4G2	GGACCAGTGTCCCAAACTGG
sg-EIF4G2-KO-6	EIF4G2	GAGAGTTTCCGGGAAAAGGCA
sg-EIF4G3-KO-1	EIF4G3	GAGGAGATTATGTCTGGAGG
sg-EIF4G3-KO-2	EIF4G3	GAGAATTCGGGATCCAAACCA
sg-EIF4G3-KO-3	EIF4G3	GGAGAGAAGAAAGAACAAGA
sg-EIF4G3-KO-4	EIF4G3	GTGGTAGGTGATGGAGGCAG
sg-EIF4G3-KO-5	EIF4G3	GTCGAGCAACAGAAGAAACAG
sg-EIF4G3-KO-6	EIF4G3	GCTACTAAGAGCAGAAGAGG
sg-EIF4H-KO-1	EIF4H	GATGTTGGATCCACGGAGGGG
sg-EIF4H-KO-2	EIF4H	GCGGGCCTACAGCAGCTTCGG
sg-EIF4H-KO-3	EIF4H	GGGGAGGGCCATCTCTGAAG
sg-EIF4H-KO-4	EIF4H	GATTTCAGAGAACCCACAGA
sg-EIF4H-KO-5	EIF4H	GCATGAGCCCGTACCTTCTGT
sg-EIF4H-KO-6	EIF4H	GATGGGCAGCCGCTTCAGAGA
sg-EIF5-KO-1	EIF5	GCACTCACCATTGTATGTGG
sg-EIF5-KO-2	EIF5	GTCATAAACAGGAAGAAGAGG
sg-EIF5-KO-3	EIF5	GAAGAGGAGGATGATGACTG
sg-EIF5-KO-4	EIF5	GAAACAGAAAGGGCAAAGACA
sg-EIF5-KO-5	EIF5	GGAAAGAACAATTGAGGAGA
sg-EIF5-KO-6	EIF5	GAAGACTGGATGTAAAAGCCA
sg-EIF5A-KO-1	EIF5A	GGACAGCGGGGAGGTACGAG
sg-EIF5A-KO-2	EIF5A	GTGAAATTCTAACCTTGGCG
sg-EIF5A-KO-3	EIF5A	GAGAAAACTTGCTCTGTGGGG
sg-EIF5A-KO-4	EIF5A	GCCCGCGCATGTGTGGAACTG
sg-EIF5A-KO-5	EIF5A	GTGGGGTGGGCGCCTTGTCT
sg-EIF5A-KO-6	EIF5A	GAGATGTCTACTTCGAAGAC
sg-EIF5AL1-KO-1	EIF5AL1	GGACAGCGGGGAGGTACCAG
sg-EIF5AL1-KO-2	EIF5AL1	GCAACCAGATGGACCTTGGCG
sg-EIF5AL1-KO-3	EIF5AL1	GAGGCTGGCCATGTAAGATCG
sg-EIF5AL1-KO-4	EIF5AL1	GTCTGCTCAATCTCCTTGCCA
sg-EIF5AL1-KO-5	EIF5AL1	GATTGAGCAGAAGTACGACTG
sg-EIF5AL1-KO-6	EIF5AL1	GCTTCGAAGACTGGCAAGCA
sg-EIF5B-KO-1	EIF5B	GAAGAGGAGGGAGAAAGTGA
sg-EIF5B-KO-2	EIF5B	GAAGTGGGATGGGTCAGAGG
sg-EIF5B-KO-3	EIF5B	GAAGACTCTTTGCCAAAGAAG
sg-EIF5B-KO-4	EIF5B	GCTTATGACAAAGCAAAACGG
sg-EIF5B-KO-5	EIF5B	GTACAAGATGGTGAAGCAGG
sg-EIF5B-KO-6	EIF5B	GCCATCACCAGTATGTGCAG
sg-ELAVL2-KO-1	ELAVL2	GAACAATGACCCAGAAGGAGT
sg-ELAVL2-KO-2	ELAVL2	GAGACTGGTACAGCTGGGAA
sg-ELAVL2-KO-3	ELAVL2	GATTGGCTCCGTGGCACCGGG
sg-ELAVL2-KO-4	ELAVL2	GAGGCAGAAGAAGCTATCAA
sg-ELAVL2-KO-5	ELAVL2	GACTTGCAATAACACAGCCAA
sg-ELAVL2-KO-6	ELAVL2	GCCAGAAACCTCCCGGTGCCA
sg-ELAVL3-KO-1	ELAVL3	GACCATGAGCCAGAAAGAGA
sg-ELAVL3-KO-2	ELAVL3	GGGCGGATGACTGGTAGAGG
sg-ELAVL3-KO-3	ELAVL3	GTTATCTCCAGCAGATACTG
sg-ELAVL3-KO-4	ELAVL3	GCTCCATTTGTACCAAGGAG
sg-ELAVL3-KO-5	ELAVL3	GAGTTCACAAACCCGTAGCCA
sg-ELAVL3-KO-6	ELAVL3	GCATCACGTCCCGCATCCTGG
sg-ELAVL4-KO-1	ELAVL4	GAAGTGGACCTGGGTAGCGC
sg-ELAVL4-KO-2	ELAVL4	GCCGACATCCAATACAAGCAA
sg-ELAVL4-KO-3	ELAVL4	GGGGTAAATAGTTGACGATG
sg-ELAVL4-KO-4	ELAVL4	GATTGAGGCAGAGCTCGGAC
sg-ELAVL4-KO-5	ELAVL4	GCCCAGGAGTGTCCAGAGGGG
sg-ELAVL4-KO-6	ELAVL4	GTCCTTCTCCCATGCAAACAG
sg-ENDOG-KO-1	ENDOG	GCTCCAGCGGTGGTTGGCGG
sg-ENDOG-KO-2	ENDOG	GAGTCGGCGTTGGTGGCACGG
sg-ENDOG-KO-3	ENDOG	GTGGCCTTCTGGCTCCAGCGG
sg-ENDOG-KO-4	ENDOG	GTGGCCAAGTACGGGCTGCCG
sg-ENDOG-KO-5	ENDOG	GCGCGAGTGCGACTTCCGCG
sg-ENDOG-KO-6	ENDOG	GACTGCCGCGGTAGTCGGCGT
sg-ENDOU-KO-1	ENDOU	GACACAGCACGGCCAATACCA
sg-ENDOU-KO-2	ENDOU	GTAGCAGCGGCCCTGGCAGG
sg-ENDOU-KO-3	ENDOU	GTGTCAAAGGCTTCGTAGCAG
sg-ENDOU-KO-4	ENDOU	GGGCACTGAAGTGCTCCCCA
sg-ENDOU-KO-5	ENDOU	GGACGGCTACTATAAGGAAG
sg-ENDOU-KO-6	ENDOU	GAGAGTGCAAACTCAAACTCA
sg-ENDOV-KO-1	ENDOV	GCAGCAAGTCAGGCGCACAG
sg-ENDOV-KO-2	ENDOV	GAGGGAAGCTGAGCACCACCA
sg-ENDOV-KO-3	ENDOV	GAGCAGGATTACCTCGGTGG
sg-ENDOV-KO-4	ENDOV	GGTCTGTAAGGACGCCAAGG
sg-ENDOV-KO-5	ENDOV	GGGCCACAGGATGAGCCTGG
sg-ENDOV-KO-6	ENDOV	GGGGTCTCGCTGCCACGCCT
sg-ENOX1-KO-1	ENOX1	GCTACAGCCATGAATAACCT
sg-ENOX1-KO-2	ENOX1	GGGCAAAGTCCACATGAAGG
sg-ENOX1-KO-3	ENOX1	GCAGAGGATGCGTGCCCGGG
sg-ENOX1-KO-4	ENOX1	GCACCGGCGCAAGCTGGAGG
sg-ENOX1-KO-5	ENOX1	GTAGTGCATTATGGCAGGCG
sg-ENOX1-KO-6	ENOX1	GCAAGAGATGGAGGAAGCCA
sg-ENOX2-KO-1	ENOX2	GCGTGTGGTGCAAACAAGCTG
sg-ENOX2-KO-2	ENOX2	GAAGAAAATGACAGCCTCCGT
sg-ENOX2-KO-3	ENOX2	GGCATCATTGGAGTTATTGG
sg-ENOX2-KO-4	ENOX2	GGCATATCTGGAGGAATTGG
sg-ENOX2-KO-5	ENOX2	GAATACTGTTTTGCATCCTGG
sg-ENOX2-KO-6	ENOX2	GAGCCTGTGCGAAATCAACG
sg-EPRS-KO-1	EPRS	GAAGCTAATTCAAGAAGGGA
sg-EPRS-KO-2	EPRS	GTGAAAGCAGAACGTGAGCAG
sg-EPRS-KO-3	EPRS	GCCAGTGCTAGGAAAAGACG
sg-EPRS-KO-4	EPRS	GTGGAGCAGGAGAAGGGCAG
sg-EPRS-KO-5	EPRS	GATTTTGCAGCGATAAAGGGT
sg-EPRS-KO-6	EPRS	GATGCTGTCAACTATGGGGC
sg-ERAL1-KO-1	ERAL1	GGTGGGCCCTCATGTCGCGA
sg-ERAL1-KO-2	ERAL1	GCCATTACTGCGAGAAGCCG
sg-ERAL1-KO-3	ERAL1	GAATTCCCGGGTCCTACGAG
sg-ERAL1-KO-4	ERAL1	GGCAGCCCTCACTGAAGGTG
sg-ERAL1-KO-5	ERAL1	GTGTGGGAGGAAGGACCAGG
sg-ERAL1-KO-6	ERAL1	GGTGTTAAGAGTCTGGCAGG
sg-ERI2-KO-1	ERI2	GCTTGGAAAATGATCAGAGA
sg-ERI2-KO-2	ERI2	GAATCGACATGCTGGAATGA
sg-ERI2-KO-3	ERI2	GATGTGTTCAGCAACACTGC
sg-ERI2-KO-4	ERI2	GAAAGAATTGGATGTTCCTG
sg-ERI2-KO-5	ERI2	GGAATTGACAGGCATAAAGC
sg-ERI2-KO-6	ERI2	GACTCAGGCTCAAGTTGATGA
sg-ERI3-KO-1	ERI3	GTCCAGGGGAGAGTAAGGGG
sg-ERI3-KO-2	ERI3	GTACAGAATGGGGTAAGCTG
sg-ERI3-KO-3	ERI3	GGCATCTTCGAAGTAAGGAG
sg-ERI3-KO-4	ERI3	GTGGGCCGCCAGCTTTCTGG
sg-ERI3-KO-5	ERI3	GCTGTGGATGGACTACAGGC
sg-ERI3-KO-6	ERI3	GGTCGATGAATGGATGGCGA
sg-ERN1-KO-1	ERN1	GCAGGGACTTGCCAAAAGGG
sg-ERN1-KO-2	ERN1	GCCAAAACCCGAGAGCTCCGG
sg-ERN1-KO-3	ERN1	GATAAAAGGCCACCACAGGGG
sg-ERN1-KO-4	ERN1	GATGCACATCAATGTCGCTG
sg-ERN1-KO-5	ERN1	GCAGCCTCTCACCGATGTTG
sg-ERN1-KO-6	ERN1	GATAGAGAAGATGATTGCGA
sg-ERN2-KO-1	ERN2	GAAAGACTGTCTCCAAAGGGG
sg-ERN2-KO-2	ERN2	GTGGGAGTGTGATGAGAAGGG
sg-ERN2-KO-3	ERN2	GAGAAGGGCGGGGATCGGCG
sg-ERN2-KO-4	ERN2	GTTGCAGGCCCAGCCAGGGG
sg-ERN2-KO-5	ERN2	GGCATGAACCAGCTCAGGGA
sg-ERN2-KO-6	ERN2	GCAGGATGCCTGGTTTGTGG
sg-ETF1-KO-1	ETF1	GTGGCTCCCAGGACTGAAAGG
sg-ETF1-KO-2	ETF1	GTATACAACCAGACCATTTGG
sg-ETF1-KO-3	ETF1	GAATGAATTTCACGTTGGAG
sg-ETF1-KO-4	ETF1	GAGAGCTTGGAGGCGGCCCGC
sg-ETF1-KO-5	ETF1	GCAGTGCTGCCGACAGGAACG
sg-ETF1-KO-6	ETF1	GTTTTGTGTCAAAGGTAGAGG
sg-EXO1-KO-1	EXO1	GATAATGCCGAGAACAAGCCG
sg-EXO1-KO-2	EXO1	GTGTGCAAGCCATAATTACAG
sg-EXO1-KO-3	EXO1	GAACTGGACTTATATAGCCC
sg-EXO1-KO-4	EXO1	GTGTGAGGAAGTATAAAGGGC
sg-EXO1-KO-5	EXO1	GTAAAGGGCAGGTAGTAGCTG
sg-EXO1-KO-6	EXO1	GGAAAGCAACTTCTTCGTGA
sg-EXOG-KO-1	EXOG	GAAAACGACGGGAACCCCGG
sg-EXOG-KO-2	EXOG	GAAGCCGCTCAGAAAACGAC
sg-EXOG-KO-3	EXOG	GTTACCTCAGACTAGAGGCGA
sg-EXOG-KO-4	EXOG	GTAGTGGGCGCTGCGGGAGC
sg-EXOG-KO-5	EXOG	GAAGATTATGTTGGAAGTGGG
sg-EXOG-KO-6	EXOG	GAAGGTAAAAGGTTTCAGCCA
sg-EXOSC7-KO-1	EXOSC7	GAGCCACGGCCATCCACACGG
sg-EXOSC7-KO-2	EXOSC7	GGGTCACACAGACATCTTGG
sg-EXOSC7-KO-3	EXOSC7	GAAGCTGGAGAAACCAAATGA
sg-EXOSC7-KO-4	EXOSC7	GCTCCCGAGGACTAATGCAG
sg-EXOSC7-KO-5	EXOSC7	GAGCATCTTCGAGATGATGG
sg-EXOSC7-KO-6	EXOSC7	GGACTACCGATGTGTCGAAG
sg-EZH2-KO-1	EZH2	GGGAAGCAGGGACTGAAACG
sg-EZH2-KO-2	EZH2	GACCAAGAATGGAAACAGCGA
sg-EZH2-KO-3	EZH2	GGTCCCAATTAACCTAGCAA
sg-EZH2-KO-4	EZH2	GTGGTGGATGCAACCCGCAA
sg-EZH2-KO-5	EZH2	GACTGGGAAGAAATCTGAGA
sg-EZH2-KO-6	EZH2	GACAGAAGTCAGGATGTGCAC
sg-FAM103A1-KO-1	FAM103A1	GGTGGGAACCAAAGAAACAG
sg-FAM103A1-KO-2	FAM103A1	GCAATTGGAGGAGACTCAGGA
sg-FAM103A1-KO-3	FAM103A1	GTTCCATTCCTCAACAATTGG
sg-FAM103A1-KO-4	FAM103A1	GACATTATGGTTACAACCAG
sg-FAM103A1-KO-5	FAM103A1	GTCAGAGGCAGGGACAACAGA
sg-FAM103A1-KO-6	FAM103A1	GCAAGACAACAGACAGTTCAG
sg-FAM120A-KO-1	FAM120A	GAAGGTGGCAAGACCAGCTGG
sg-FAM120A-KO-2	FAM120A	GAAGCACTGCCCGAGCGCCG
sg-FAM120A-KO-3	FAM120A	GAGCTGCAGAAGCTGGCCCG
sg-FAM120A-KO-4	FAM120A	GCGTCCACCAGCAGGCGCAG
sg-FAM120A-KO-5	FAM120A	GTGCCTGCACCGCCTCTACGG
sg-FAM120A-KO-6	FAM120A	GAAGGCCCGGCTGCACGAGT
sg-FAM120B-KO-1	FAM120B	GAGATGAATGGGTGAAACGA
sg-FAM120B-KO-2	FAM120B	GAGGAAGGTCGGCCACACAG
sg-FAM120B-KO-3	FAM120B	GGAGGCAGGCCAGAAGAGGA
sg-FAM120B-KO-4	FAM120B	GTGTACAACATCATGAGCAG
sg-FAM120B-KO-5	FAM120B	GGTCTACTCACTCTTACTGG
sg-FAM120B-KO-6	FAM120B	GGGCTCCAGCTACCACAGGA
sg-FAM120C-KO-1	FAM120C	GAAGGCAGCGGGCGGAAGCGG
sg-FAM120C-KO-2	FAM120C	GGAGTAGGCACCCAAGGCAG
sg-FAM120C-KO-3	FAM120C	GCAGAGGCACGGAGCCCCTGG
sg-FAM120C-KO-4	FAM120C	GTGGTAGCCGCCATAGAGCCG
sg-FAM120C-KO-5	FAM120C	GCAGACAGCGCAACTGATCG
sg-FAM120C-KO-6	FAM120C	GTGAGTGCTAGCCTCACGCAG
sg-FAM46A-KO-1	FAM46A	GCGGCGGGCACTACATGGCGG
sg-FAM46A-KO-2	FAM46A	GTGAACTGGGAGCAAGTGCAG
sg-FAM46A-KO-3	FAM46A	GCAGCCGAGCCTGATCGTGA
sg-FAM46A-KO-4	FAM46A	GTGATCGTGAAGGTGGTGCGG
sg-FAM46A-KO-5	FAM46A	GCAGGTCGGCGCAGAAGATG
sg-FAM46A-KO-6	FAM46A	GAAACTCCCCTTCCCCGCGC
sg-FAM98A-KO-1	FAM98A	GTAGCCCACTCACCTCAAGC
sg-FAM98A-KO-2	FAM98A	GTGAACTTACTGAGCAAGAGG
sg-FAM98A-KO-3	FAM98A	GTGGCTGGTCTGACAGAGCTA
sg-FAM98A-KO-4	FAM98A	GTATCTTTCACTGACATCTG
sg-FAM98A-KO-5	FAM98A	GATAAGACTGAACGTTTCGGC
sg-FAM98A-KO-6	FAM98A	GCACAGAGTTTGGTAAACTC
sg-FAM98B-KO-1	FAM98B	GCCGGGTCCCCAACCGACGA
sg-FAM98B-KO-2	FAM98B	GAGACGTGCTGGACACACTGG
sg-FAM98B-KO-3	FAM98B	GAGAGCAAGCCCTTACAAAGG
sg-FAM98B-KO-4	FAM98B	GTGGATGGTCTGATAGAGCAA
sg-FAM98B-KO-5	FAM98B	GACGATGGAGGGAGACGTGC
sg-FAM98B-KO-6	FAM98B	GTGGGCCAAAGGACCATGAGA
sg-FAM98C-KO-1	FAM98C	GAGGTGCTGAGCGCCGGCGA
sg-FAM98C-KO-2	FAM98C	GGCGGTGAAGGCGGAAGCGT
sg-FAM98C-KO-3	FAM98C	GACAGGTATGGAGGTGTCCCG
sg-FAM98C-KO-4	FAM98C	GCAGAGAGCGGAGGCACAGG
sg-FAM98C-KO-5	FAM98C	GACTACCCCTTCACCAAGGGG
sg-FAM98C-KO-6	FAM98C	GAGGGGCTGCAGGGACCCTG
sg-FARS2-KO-1	FARS2	GAAGGCCAGTCACATCTCCAG
sg-FARS2-KO-2	FARS2	GTAAACAAGAGACACACACCA
sg-FARS2-KO-3	FARS2	GTGGGCTCAGCTCTCAGGAG
sg-FARS2-KO-4	FARS2	GCTGTGGTCGTCCTGAGGGT
sg-FARS2-KO-5	FARS2	GGTTCCTGCCAACTCTGGTG
sg-FARS2-KO-6	FARS2	GCTGATCAAGGAGAGGGTGA
sg-FARSA-KO-1	FARSA	GCTGGGCATGGAGCACCAGG
sg-FARSA-KO-2	FARSA	GTCCTGCCCAGATCCAGCGG
sg-FARSA-KO-3	FARSA	GCACTGGGAGCTTACTGCGG
sg-FARSA-KO-4	FARSA	GCATGGAGGATGAGGTGCAG
sg-FARSA-KO-5	FARSA	GGGGACAGGCTGAGAAGCTG
sg-FARSA-KO-6	FARSA	GTGGGAGCGGACCTTGAGCAG
sg-FARSB-KO-1	FARSB	GGAGATCATATCTATTGGCA
sg-FARSB-KO-3	FARSB	GTGATCTGCTCTTCCAAGCCC
sg-FARSB-KO-4	FARSB	GCCGCCACTCACTGTAGGTG
sg-FARSB-KO-5	FARSB	GAAGTGCTTCAGTGAAGCCAG
sg-FARSB-KO-6	FARSB	GTGTAAGACATACCAGGGCAA
sg-FARSB-KO-7	FARSB	GTATAAACGGGTAATGCCTGA
sg-FASTK-KO-1	FASTK	GAGGTGGCTTCGGAGGGAGG
sg-FASTK-KO-2	FASTK	GAGGCACAGTCAGGTCCTGG
sg-FASTK-KO-3	FASTK	GTCGGTGGCTAGCCGATGAGG
sg-FASTK-KO-4	FASTK	GTGCCCTGGAACAGGAGCGA
sg-FASTK-KO-5	FASTK	GATCCTGGCTCGGGAAGCAG
sg-FASTK-KO-6	FASTK	GATGTAGTTGATGAAGCCAG
sg-FASTKD1-KO-1	FASTKD1	GTGATGGAATCCAAATCAAGG
sg-FASTKD1-KO-2	FASTKD1	GTAATAAGGCGTAAGAACCG
sg-FASTKD1-KO-3	FASTKD1	GCTAGCAGGATGATTACACAG
sg-FASTKD1-KO-4	FASTKD1	GAATCTGCTGAACAGCCACTG
sg-FASTKD1-KO-5	FASTKD1	GCAGAAGCGGTCATGAAACCA
sg-FASTKD1-KO-6	FASTKD1	GAATTACCTTTCAGCCCCTGG
sg-FASTKD2-KO-1	FASTKD2	GAGAGCTGATTAAATGCAGGG
sg-FASTKD2-KO-2	FASTKD2	GAAGCTGATTAAAAGGAGCCA
sg-FASTKD2-KO-3	FASTKD2	GTGCTGAGCAGCCTTCTGGG
sg-FASTKD2-KO-4	FASTKD2	GATCCAAATTATGGTACTGG
sg-FASTKD2-KO-5	FASTKD2	GAACCAACAGGTCGAAAGCCA
sg-FASTKD2-KO-6	FASTKD2	GAGGGATTCCAAGCTTCACTA
sg-FASTKD3-KO-1	FASTKD3	GGTTGTCGTGAACACAACCA
sg-FASTKD3-KO-2	FASTKD3	GAGAACACTGGTCCACCGAG
sg-FASTKD3-KO-3	FASTKD3	GATAAAGCTGAGAATCCACAG
sg-FASTKD3-KO-4	FASTKD3	GAATGACCTTCATCCACTCGG
sg-FASTKD3-KO-5	FASTKD3	GAGGGCTGCCAAAAGAAATAC
sg-FASTKD3-KO-6	FASTKD3	GCAAAATCGTCTCAGAAAAGG
sg-FASTKD5-KO-1	FASTKD5	GTGAAGGAGTAATGAATGCAG
sg-FASTKD5-KO-2	FASTKD5	GAAGAGGGGTCTGAATTGCTG
sg-FASTKD5-KO-3	FASTKD5	GACTGCACAATATGAAGAGG
sg-FASTKD5-KO-4	FASTKD5	GAATGTGAGCAGCACACAGCA
sg-FASTKD5-KO-5	FASTKD5	GTAAGTGAACTAGCTGAGACA
sg-FASTKD5-KO-6	FASTKD5	GTGAGCTAACCTGACAAACCC
sg-FAU-KO-1	FAU	GCACTCTGGGCCAGTGCGGGG
sg-FAU-KO-2	FAU	GTCAGGGCCTCCACCCCGCAC
sg-FAU-KO-3	FAU	GCGAGGTGACCGGCCAGGAAA
sg-FAU-KO-4	FAU	GCCAGGAGCTACACACCTTCG
sg-FAU-KO-5	FAU	GAAGCAGCCTTACCTTGATCT
sg-FAU-KO-6	FAU	GTAGGCTCATGTAGCCTCAC
sg-FBLL1-KO-0-add	FBLL1	GTGGCCGCGGCCAGCTTAGAG
sg-FBLL1-KO-1-add	FBLL1	GAACCCGTTCCGCTCTAAGC
sg-FBLL1-KO-2-add	FBLL1	GGCGGTGGACAGCGGCGGGG
sg-FBLL1-KO-3-add	FBLL1	GAAGTCGGCCGCGAGCTCGCG
sg-FBLL1-KO-4-add	FBLL1	GATCGCGGCGGCGGTGGACAG
sg-FBLL1-KO-5-add	FBLL1	GCCAGCGCGTCCTCCGCCCCG
sg-FBXO17-KO-1	FBXO17	GGGCCGCGCACTCTACGCAG
sg-FBXO17-KO-2	FBXO17	GAAGATGAGATTGCGGCCGA
sg-FBXO17-KO-3	FBXO17	GTCACGAAGCAGGTCTGCGA
sg-FBXO17-KO-4	FBXO17	GCAGCTTGTGGACCTGGTGA
sg-FBXO17-KO-5	FBXO17	GCCCAGCAACGAAGACAAGG
sg-FBXO17-KO-6	FBXO17	GGAGTTCCCGCTGTGCGCCC
sg-FDXACB1-KO-1	FDXACB1	GCAGGGTTTCGCTCAGAGCGG
sg-FDXACB1-KO-2	FDXACB1	GCATTATGTAGAGGACAAGG
sg-FDXACB1-KO-3	FDXACB1	GAGAGAGAATGGCACAACAGT
sg-FDXACB1-KO-4	FDXACB1	GCCAACCAACAGGAGGCGCCG
sg-FDXACB1-KO-5	FDXACB1	GCTCGCTACCTCGCTCGCGC
sg-FDXACB1-KO-6	FDXACB1	GGATCAAACTGGGTAACCAG
sg-FRG1B-KO-0-add	FRG1B	GAGACCATCTGCCTGCTGAC
sg-FRG1B-KO-1-add	FRG1B	GCTTAAAAAGGCTCAGAAAGA
sg-FRG1B-KO-2-add	FRG1B	GCTGTAATCAGTTCTGCTCGC
sg-FRG1B-KO-3-add	FRG1B	GTGCCAGGAAAGCCAGTCAGC
sg-FRG1B-KO-4-add	FRG1B	GTCTAATAAAGCAGCTATCTG
sg-FRG1B-KO-5-add	FRG1B	GCTTTACTTATTTTAGGTTTG
sg-FTO-KO-1	FTO	GAGGAAGGTCTCACAAGCAG
sg-FTO-KO-2	FTO	GCGGTGGGTGGAACTAAACCG
sg-FTO-KO-3	FTO	GAAAATGCCATACCTGAAAG
sg-FTO-KO-4	FTO	GTCTGGTGGACAGGTCAGCGG
sg-FTO-KO-5	FTO	GACAGAAAGTGCACTGACTGG
sg-FTO-KO-6	FTO	GTAAAAGAGAGGGGCTCCCCG
sg-FTSJ1-KO-1	FTSJ1	GATAGCCCTGACAGACAGCGA
sg-FTSJ1-KO-2	FTSJ1	GCAGGTCCACAGCCACCACG
sg-FTSJ1-KO-3	FTSJ1	GGACTGCCCCATCAGCAGAG
sg-FTSJ1-KO-4	FTSJ1	GCAGGTGTGGTACAGATCCAG
sg-FTSJ1-KO-5	FTSJ1	GCTGGATGATCTCCTTGGCAG
sg-FTSJ1-KO-6	FTSJ1	GGGCTTGGCACACAGCACGC
sg-FXR2-KO-1	FXR2	GATAATGACAAGAAGAACCCC
sg-FXR2-KO-2	FXR2	GAGGGGAAGAAAGCCGGAGG
sg-FXR2-KO-3	FXR2	GTAAAGAGTTCAAGAAAGCCC
sg-FXR2-KO-4	FXR2	GCAGGCCCGAAAAGTACCTG
sg-FXR2-KO-5	FXR2	GAGAGAACATCAGCAATGCCC
sg-FXR2-KO-6	FXR2	GGTTCGAGTCGCATGGAGGG
sg-G3BP2-KO-1	G3BP2	GTGCAAGAAAATGCTAACAG
sg-G3BP2-KO-2	G3BP2	GAGAGCTGAAACCACAAGTGG
sg-G3BP2-KO-3	G3BP2	GCGTTGTTCACGCACACGAGG
sg-G3BP2-KO-4	G3BP2	GAACTCCCGCCCTACAAGCAG
sg-G3BP2-KO-5	G3BP2	GAAACAGGTTCTGCCGGAGG
sg-G3BP2-KO-6	G3BP2	GTCTGCCACAAGAACCACCAA
sg-GARS-KO-1	GARS	GGTCGGGCTAAGAGCCGGGG
sg-GARS-KO-2	GARS	GACCGGCGGAGCAGGAGCGA
sg-GARS-KO-3	GARS	GCATGCTGCTCCGGGAGGCGG
sg-GARS-KO-4	GARS	GAGTAGACGTAGACAAAGCAG
sg-GARS-KO-5	GARS	GTGGAAGATACCCTGAAGAGG
sg-GARS-KO-6	GARS	GTGAGACCAGAAACTGCACAG
sg-GATC-KO-1	GATC	GAGTACTCCTCCACGACGCGA
sg-GATC-KO-2	GATC	GGAAGGAAGAAATGTGGTCG
sg-GATC-KO-3	GATC	GCCAGGGCTTCACCTCCAAGG
sg-GATC-KO-4	GATC	GCCAGTCGCGCCACTGCCTCG
sg-GATC-KO-5	GATC	GCGCCGTGGACACAGACGGGG
sg-GATC-KO-6	GATC	GCAGTGGCCGGATCACGGCTG
sg-GEMIN4-KO-1	GEMIN4	GCGGCACCCACCTAGGTCCA
sg-GEMIN4-KO-2	GEMIN4	GGCGTCGCCGCCATGGACCT
sg-GEMIN4-KO-3	GEMIN4	GTTCCACACAGAGATCACCG
sg-GEMIN4-KO-4	GEMIN4	GTGGCTCACAGACCTCCGGG
sg-GEMIN4-KO-5	GEMIN4	GCGTCCGACACAGAGACACGG
sg-GEMIN4-KO-6	GEMIN4	GAGGATGGTGTGGTTGATGG
sg-GEMIN5-KO-1	GEMIN5	GTGTGTCAGACCAAGAAGGGG
sg-GEMIN5-KO-2	GEMIN5	GCACGCGGACAAGGAAGACGG
sg-GEMIN5-KO-3	GEMIN5	GGGGACACCAGGCTATGGAG
sg-GEMIN5-KO-4	GEMIN5	GAAACAATCTTCACCAGGCAG
sg-GEMIN5-KO-5	GEMIN5	GGTCCAGCTGCACTCCAAGG
sg-GEMIN5-KO-6	GEMIN5	GTATGCAAACCCACCAAGGGA
sg-GFM1-KO-1	GFM1	GAATGGGCTCCAACCCAGCCA
sg-GFM1-KO-2	GFM1	GAAAATTACCCTCCAAACCCA
sg-GFM1-KO-3	GFM1	GATTCCAGCTGAATTAAGGG
sg-GFM1-KO-4	GFM1	GAGAGCTTGTGACCAGAAAGA
sg-GFM1-KO-5	GFM1	GCAGGAATTAACCGACGCCA
sg-GFM1-KO-6	GFM1	GTGTGGACTTCACAATAGAAG
sg-GFM2-KO-1	GFM2	GCAAAACTTTCAAAGGAGTGG
sg-GFM2-KO-2	GFM2	GAGGGCACTTCCACAAAGCAC
sg-GFM2-KO-3	GFM2	GAACTGCAATTTCTTCCAAG
sg-GFM2-KO-4	GFM2	GGATATACAAGATCACTGGG
sg-GFM2-KO-5	GFM2	GTGAAGGAAACAACTGAAGCA
sg-GFM2-KO-6	GFM2	GAGCTCGTAGAGCCGAACGGG
sg-GNL1-KO-1	GNL1	GCAGTCACAGAGCTTCACAG
sg-GNL1-KO-2	GNL1	GACTGGTCCGGGCCATGCCG
sg-GNL1-KO-3	GNL1	GTTGGAGCTGGACATCCGGG
sg-GNL1-KO-4	GNL1	GGAGCAACTAATGAGCCAAG
sg-GNL1-KO-5	GNL1	GGTGCTGGTTTTGAACAAGG
sg-GNL1-KO-6	GNL1	GAAGAGGTGAAAAGGACGACG
sg-GPATCH4-KO-1	GPATCH4	GCAGTGATGACGACAACCAG
sg-GPATCH4-KO-2	GPATCH4	GAGGAGCAGCTGCTAAAGCA
sg-GPATCH4-KO-3	GPATCH4	GGTAGGACATGACCCTGCCA
sg-GPATCH4-KO-4	GPATCH4	GGTTTGTGAACTCCTTGGCA
sg-GPATCH4-KO-5	GPATCH4	GTGAGCTCTTCAACAAGACTG
sg-GPATCH4-KO-6	GPATCH4	GACTGCGGCCAACTTGGTAG
sg-GPATCH8-KO-1	GPATCH8	GGGCATGGGTCGCATGGAAA
sg-GPATCH8-KO-2	GPATCH8	GAAGGCAATTGCCAAAGCCT
sg-GPATCH8-KO-3	GPATCH8	GCCAACTCATGGAGCCGCCGA
sg-GPATCH8-KO-4	GPATCH8	GAAGAGATTTTCCCAATCCC
sg-GPATCH8-KO-5	GPATCH8	GATGCTGAAGATGCTACCGAA
sg-GPATCH8-KO-6	GPATCH8	GAGAGCTGAGACAAAAGTACA
sg-GRSF1-KO-1	GRSF1	GGTGCCAGAAAAGCTTCCAG
sg-GRSF1-KO-2	GRSF1	GGAATACAGCTCCAGTGGGA
sg-GRSF1-KO-3	GRSF1	GACATACCTTCCACATACCGC
sg-GRSF1-KO-4	GRSF1	GCAAGCCTGTTAGAATCACCA
sg-GRSF1-KO-5	GRSF1	GTGCACATCAGCTTCTCCAG
sg-GRSF1-KO-6	GRSF1	GTTAGACTGCAGAATCCGCAA
sg-GSPT1-KO-1	GSPT1	GAATAAGTGAAGCAGAGCCAG
sg-GSPT1-KO-2	GSPT1	GGATCACAAAGTATAAACCC
sg-GSPT1-KO-3	GSPT1	GGAAAGTGCCCATGAAATGA
sg-GSPT1-KO-4	GSPT1	GCAAGGGTAAAACAGTAGAAG
sg-GSPT1-KO-5	GSPT1	GAGACTGATACCGTAGCCCC
sg-GSPT1-KO-6	GSPT1	GCAGCACCGCATTATAGCCT
sg-GSPT2-KO-1	GSPT2	GGATGGAGTCTCCTCTGCGG
sg-GSPT2-KO-2	GSPT2	GCGTGCCTAACGTACACGCCG
sg-GSPT2-KO-3	GSPT2	GTGTTGTAGAAAATGGAGAGG
sg-GSPT2-KO-4	GSPT2	GAAGTGGCCAGGAAATGATGG
sg-GSPT2-KO-5	GSPT2	GAAAATCTTTGAACGTCTCG
sg-GSPT2-KO-6	GSPT2	GCAGGTGGACATGGAATCCCC
sg-GTPBP1-KO-1	GTPBP1	GAACAAGCCTGACAGCCACGG
sg-GTPBP1-KO-2	GTPBP1	GAGGAGGCTTCATCTCCAGG
sg-GTPBP1-KO-3	GTPBP1	GGAGCGCAGTCGCTCCGCGA
sg-GTPBP1-KO-4	GTPBP1	GAAAGCCGCCGTGGAGTCGGG
sg-GTPBP1-KO-5	GTPBP1	GAGTCCGAGTCAAAGCCGCCG
sg-GTPBP1-KO-6	GTPBP1	GGACTGCAGCGAGGACGGCG
sg-GTPBP2-KO-1	GTPBP2	GAAGAAGAACGGAAGGAACAG
sg-GTPBP2-KO-2	GTPBP2	GTGGTGACACAAATGAAGTGG
sg-GTPBP2-KO-3	GTPBP2	GAATGAAGTGGCGGCTCCAGG
sg-GTPBP2-KO-4	GTPBP2	GCATGCCCCGGAAGATCACCG
sg-GTPBP2-KO-5	GTPBP2	GGAGAGCTGGACAATGGGCG
sg-GTPBP2-KO-6	GTPBP2	GACAGGCAGAGCGGTTGCGC
sg-GUF1-KO-1	GUF1	GCTGATTTAAACCCAGGCAA
sg-GUF1-KO-2	GUF1	GAGGACTCTGGAGCAGCCCCA
sg-GUF1-KO-3	GUF1	GTAGAGCCTGTCGGTAGCCC
sg-GUF1-KO-4	GUF1	GCTATCTCAAACAGTTGCCT
sg-GUF1-KO-5	GUF1	GCAACCACAAGTAAAACACCC
sg-GUF1-KO-6	GUF1	GATTTAGATATGCAGGACAGG
sg-HARS-KO-1	HARS	GTGTGGGGCTCAGCATTGGGG
sg-HARS-KO-2	HARS	GGCGAGCAGGAACTCAAGGA
sg-HARS-KO-3	HARS	GAGAGGTGAAGAATGAGATGG
sg-HARS-KO-4	HARS	GAAGGGCCTTGCACCTGAGG
sg-HARS-KO-5	HARS	GAGGGCTGGATTACTACACTG
sg-HARS-KO-6	HARS	GCCACACTGCCCACACCCAG
sg-HARS2-KO-1	HARS2	GGTGAGCAAGAACTGAAAGA
sg-HARS2-KO-2	HARS2	GCCGGTGCACGAAGCGCAGGG
sg-HARS2-KO-3	HARS2	GATACAGTAAGGTCATAGCGG
sg-HARS2-KO-4	HARS2	GTTCTCAGGTAAATGACCGG
sg-HARS2-KO-5	HARS2	GAAGAAAGGCCTGGCTCCTG
sg-HARS2-KO-6	HARS2	GCAGACCCCAACTCAGGCTG
sg-HBS1L-KO-1	HBS1L	GATGCCTTGATCACATGAGAG
sg-HBS1L-KO-2	HBS1L	GAACAAGTTTGATGTGCAGA
sg-HBS1L-KO-3	HBS1L	GATGTGCAGAAGGCTTTGTCA
sg-HBS1L-KO-4	HBS1L	GCGAGGCTATAACTACGATGA
sg-HBS1L-KO-5	HBS1L	GTCTCTACGGCCAGTCTGTAG
sg-HBS1L-KO-6	HBS1L	GAATGAGGCAACAGTATCTAC
sg-HELZ-KO-1	HELZ	GAGTGACTTGGCAAGAATGG
sg-HELZ-KO-2	HELZ	GAACACTTCTCTCAGAAACAG
sg-HELZ-KO-3	HELZ	GGTCCGATGATAAGCACAGG
sg-HELZ-KO-4	HELZ	GGGATAAATTCAGGTGCCAG
sg-HELZ-KO-5	HELZ	GGATTGCCAATAAGTACAGA
sg-HELZ-KO-6	HELZ	GCTGGAGGTGAGGATGGTGA
sg-HENMT1-KO-1	HENMT1	GGAGCCATGATACAATGTGA
sg-HENMT1-KO-2	HENMT1	GAAGGTCACTGATGGAAACAG
sg-HENMT1-KO-3	HENMT1	GATGGTCAAATTCAGATCCCG
sg-HENMT1-KO-4	HENMT1	GTGCTGATGACAATCATGGA
sg-HENMT1-KO-5	HENMT1	GAACCTCCACTATACAGACAG
sg-HENMT1-KO-6	HENMT1	GAGGATAAATTACGATGGAG
sg-HNRNPA1L2-KO-1	HNRNPA1L2	GCATCCAGCCAAAGAGGTCGA
sg-HNRNPA1L2-KO-2	HNRNPA1L2	GTTTGGTGGTGGTCGTGGAGA
sg-HNRNPA1L2-KO-3	HNRNPA1L2	GTATGAATACAACGCCACACA
sg-HNRNPA1L2-KO-4	HNRNPA1L2	GAGCCATCTCTTGCTTTGGCA
sg-HNRNPA1L2-KO-5	HNRNPA1L2	GCAAAAGAGCCCGAACAGCTG
sg-HNRNPA1L2-KO-6	HNRNPA1L2	GTCGTGGAGATGGTTTCGGT
sg-HNRNPA3-KO-1	HNRNPA3	GCCTGTATTAAAGGTCGTGG
sg-HNRNPA3-KO-2	HNRNPA3	GTCAGGAGGCTATGGTGGTGG
sg-HNRNPA3-KO-3	HNRNPA3	GTTAGGTGGCAACTATGGCGG
sg-HNRNPA3-KO-4	HNRNPA3	GATTTCAGGTAACTATGGTGG
sg-HNRNPA3-KO-5	HNRNPA3	GTCAGGTGGTTATGGATCTGG
sg-HNRNPA3-KO-6	HNRNPA3	GGTGGAGGTAATTTTGGCCG
sg-HNRNPC-KO-1	HNRNPC	GTATCAGGAAACACTTCACGA
sg-HNRNPC-KO-2	HNRNPC	GAAGGAACAGAGCAAACAAGC
sg-HNRNPC-KO-3	HNRNPC	GATCTGCAGCGGAGATGTAC
sg-HNRNPC-KO-4	HNRNPC	GCTCACAGCTGGAGTTGATCA
sg-HNRNPC-KO-5	HNRNPC	GAAAGTTCCGGACCTGAGTAG
sg-HNRNPC-KO-6	HNRNPC	GCTGAGTAGAGGGGACGGAGA
sg-HNRNPCL1-KO-1	HNRNPCL1	GTGTCAAGAAATCGGATGTGG
sg-HNRNPCL1-KO-2	HNRNPCL1	GAGGTGTGAAACGATCAGCAG
sg-HNRNPCL1-KO-3	HNRNPCL1	GCCAGGTTAATATCTACAACC
sg-HNRNPCL1-KO-4	HNRNPCL1	GATAGACGTTGACGTTTCGA
sg-HNRNPCL1-KO-5	HNRNPCL1	GAGATGAGACTCATGTGAAGA
sg-HNRNPCL1-KO-6	HNRNPCL1	GCATGTGAAGATGGAGTCTGA
sg-HNRNPDL-KO-1	HNRNPDL	GCGGAGGGGAACAATGGCGG
sg-HNRNPDL-KO-2	HNRNPDL	GGAGCGAGCGAAGGGAGGAG
sg-HNRNPDL-KO-3	HNRNPDL	GGCTAAAGTAGCGGGAGCGG
sg-HNRNPDL-KO-4	HNRNPDL	GGCGGGGCGGCTATAAAGGG
sg-HNRNPDL-KO-5	HNRNPDL	GAGCTGGATTTAAAATGGCGG
sg-HNRNPDL-KO-6	HNRNPDL	GCTGCAGCTGGTGGACGAGG
sg-HNRNPLL-KO-1	HNRNPLL	GCAAGCGTCTCAAGACCGAGG
sg-HNRNPLL-KO-2	HNRNPLL	GGAGATCGACTACTCGGCCG
sg-HNRNPLL-KO-3	HNRNPLL	GAGTCCTCGAACATGGACGA
sg-HNRNPLL-KO-4	HNRNPLL	GAGAAATGGGATACAAGCAA
sg-HNRNPLL-KO-5	HNRNPLL	GTAAAGGCAATAATGGACCA
sg-HNRNPLL-KO-6	HNRNPLL	GCCCCAGGGAGACGTACGAGG
sg-IARS2-KO-1	IARS2	GGGGTTGCCGGACCATGCGT
sg-IARS2-KO-2	IARS2	GGATATTAAGACTGCAGCCA
sg-IARS2-KO-3	IARS2	GAGGACATCAGCACCATACGG
sg-IARS2-KO-4	IARS2	GAATCAGCTACCCACCAGCGA
sg-IARS2-KO-5	IARS2	GCCCGGGTTGGAAGAAGCTG
sg-IARS2-KO-6	IARS2	GACTTCGGGCAGTGGCCAGGG
sg-ICT1-KO-1	ICT1	GAGGGCTCGGACACCGCCTGG
sg-ICT1-KO-2	ICT1	GCTCACCGGGACCCTCCAGG
sg-ICT1-KO-3	ICT1	GTGAGGCCAGCCAGACACCGA
sg-ICT1-KO-4	ICT1	GAATTCGAGACATGATCACTG
sg-ICT1-KO-5	ICT1	GCCACCAGGTGCCTGCGCTG
sg-ICT1-KO-6	ICT1	GGAGCAGCCAGACTCCGGCT
sg-IFIT1-KO-1	IFIT1	GAAAACCCTGAATCCAGCGC
sg-IFIT1-KO-2	IFIT1	GAGAGATCGCATACCCAGCGC
sg-IFIT1-KO-3	IFIT1	GTGAGGAGTCTGGTGACCTG
sg-IFIT1-KO-4	IFIT1	GGATGGGCCTTGCTGAAGTG
sg-IFIT1-KO-5	IFIT1	GAGGAAATATGAATGAAGCCC
sg-IFIT1-KO-6	IFIT1	GCTAGACACCAAATACAGTGT
sg-IFIT1B-KO-1	IFIT1B	GAATTTAACACAGCATCAGGG
sg-IFIT1B-KO-2	IFIT1B	GAGGGCAAGATAGGGAAACTG
sg-IFIT1B-KO-3	IFIT1B	GCTATAGAATGGAGTGTCCAG
sg-IFIT1B-KO-4	IFIT1B	GTTCCTCAGCCTTTCTGTGG
sg-IFIT1B-KO-5	IFIT1B	GCTGGACACCAAATACAATGT
sg-IFIT1B-KO-6	IFIT1B	GAGGCCAGAATGAGGAAGCCC
sg-IFIT2-KO-1	IFIT2	GACCCAGGCATAGTTTCCCC
sg-IFIT2-KO-2	IFIT2	GTATGAAGCTTCAGAGCCAGG
sg-IFIT2-KO-3	IFIT2	GAAGTTAGTTGAAGAAGCCT
sg-IFIT2-KO-4	IFIT2	GAAGCCTTGGAGAAAGCCCC
sg-IFIT2-KO-5	IFIT2	GGAACTAATAGGACACGCTG
sg-IFIT2-KO-6	IFIT2	GATGCGTGAAGAAGGTGAAG
sg-IFIT3-KO-1	IFIT3	GGGTGGACACAACTGAAGTG
sg-IFIT3-KO-2	IFIT3	GAAAATTTGGCTGCACTGCGG
sg-IFIT3-KO-3	IFIT3	GGTAGTGAGGAAATGGGCCA
sg-IFIT3-KO-4	IFIT3	GTGAAATGGCATTTCAGCTG
sg-IFIT3-KO-5	IFIT3	GCACTTGGGGAAACTACGCCT
sg-IFIT3-KO-6	IFIT3	GTGGAAGAAATGAAAGGGCGA
sg-IFIT5-KO-1	IFIT5	GCCAGCTTGTAAACAAACCCT
sg-IFIT5-KO-2	IFIT5	GATGTACATGCAGAAGCTGA
sg-IFIT5-KO-3	IFIT5	GATAACGAAGGACGTAAGGCT
sg-IFIT5-KO-4	IFIT5	GAGAACTTGGCTGCATAACGA
sg-IFIT5-KO-5	IFIT5	GACACAACAGACCTAAAGGAA
sg-IFIT5-KO-6	IFIT5	GACTGACTGTGAGAAAGGCT
sg-ILF3-KO-1	ILF3	GACGACAGTAAAGAAGGGGC
sg-ILF3-KO-2	ILF3	GCCTGCGGGGAGTGATGCGGG
sg-ILF3-KO-3	ILF3	GGCGTGTCGGAGGGACGCCA
sg-ILF3-KO-4	ILF3	GTGTGAGAAATCCATTGGCA
sg-ILF3-KO-5	ILF3	GTGGCACGGCCAACAGACCGA
sg-ILF3-KO-6	ILF3	GGCATCTAGACAGACAGCAA
sg-IMP4-KO-1	IMP4	GAGAGGCTCTGGCCTTACAG
sg-IMP4-KO-2	IMP4	GACGTGGATGATGAATACCGA
sg-IMP4-KO-3	IMP4	GGCGCCCAGCGAATGAACCG
sg-IMP4-KO-4	IMP4	GCACGGGAAATAGGTATCGG
sg-IMP4-KO-5	IMP4	GTAGTCGTCCTGGTTTGCGA
sg-IMP4-KO-6	IMP4	GAAGACAGACCACCGCAACG
sg-INTS3-KO-1	INTS3	GTTGCAGAAGGGAAAAGGGG
sg-INTS3-KO-2	INTS3	GCTGCTTCGGGAGCAGCGGG
sg-INTS3-KO-3	INTS3	GAGCAGCATCCTCATTGCCA
sg-INTS3-KO-4	INTS3	GGTGGTCCACGATGAGGCGG
sg-INTS3-KO-5	INTS3	GGAGTGGTGCATGACCAGGA
sg-INTS3-KO-6	INTS3	GAGTTGCTATGACAATGCAG
sg-INTS7-KO-1	INTS7	GAAGTAATGTTTGATGGCGA
sg-INTS7-KO-2	INTS7	GCAGCTGGCGCTAAAGGTAG
sg-INTS7-KO-3	INTS7	GTTGTGGCAATTGCAGGTGG
sg-INTS7-KO-4	INTS7	GGAAATGACCTCCAGAGGTG
sg-INTS7-KO-5	INTS7	GCTGTATGGTGAAGTTGGCCA
sg-INTS7-KO-6	INTS7	GACTACTGACTGGCTAAGATG
sg-IPO4-KO-1	IPO4	GCAGAGAGCCGGCAAAGCGG
sg-IPO4-KO-2	IPO4	GAAGCCGAAGAAGCTCCCGG
sg-IPO4-KO-3	IPO4	GAGTGATGGGGAAGAAGAGG
sg-IPO4-KO-4	IPO4	GTCAGCACGGCCGCAAACTGG
sg-IPO4-KO-5	IPO4	GCAGACGACTGAACACCCGC
sg-IPO4-KO-6	IPO4	GAGAATGTGAGGACTTCAGAG
sg-IREB2-KO-1	IREB2	GAATGCACCAAATCCTGGAGG
sg-IREB2-KO-2	IREB2	GTGAGCCATTCCAGTTCCAGG
sg-IREB2-KO-3	IREB2	GTAATACTCCACTTGAACTG
sg-IREB2-KO-4	IREB2	GCATAAGCTACCACTAAGGG
sg-IREB2-KO-5	IREB2	GCACAGATGGGGAATAAACGG
sg-IREB2-KO-6	IREB2	GCGTAAGAGTTGAATTCACGA
sg-JAKMIP1-KO-1	JAKMIP1	GCAGCTGGTTCAGGTCAAGG
sg-JAKMIP1-KO-2	JAKMIP1	GCAAGGGCGAGAAGCCCGAGA
sg-JAKMIP1-KO-3	JAKMIP1	GAGCGCGAGCAGGAGCAGCGA
sg-JAKMIP1-KO-4	JAKMIP1	GAGCTGCAGGCGCTGCGCGA
sg-JAKMIP1-KO-5	JAKMIP1	GCGCACCGCCAAGATCAAGG
sg-JAKMIP1-KO-6	JAKMIP1	GAAGCTGCTTCTGCAGAAAG
sg-KHDC1-KO-1	KHDC1	GTCGGAGCAGAGCATGGACA
sg-KHDC1-KO-2	KHDC1	GTAGTCGGACCACACAGGGCA
sg-KHDC1-KO-3	KHDC1	GTTTTGAGGCAGGGTCCACCA
sg-KHDC1-KO-4	KHDC1	GACTCCTATCATCATGCTCG
sg-KHDC1-KO-5	KHDC1	GTGCATGAAAGTTTTGAGGCA
sg-KHDC1-KO-6	KHDC1	GCTGCACATGTTTTGTTGTG
sg-KHDC1L-KO-1	KHDC1L	GTGGGAGCACAGCATGGCCG
sg-KHDC1L-KO-2	KHDC1L	GTGCTCTCAGCAAGGAGCCG
sg-KHDC1L-KO-3	KHDC1L	GACCACCAATGGCAAAGCAG
sg-KHDC1L-KO-4	KHDC1L	GTTTTCGGGCAGGGTCCACCA
sg-KHDC1L-KO-5	KHDC1L	GAGAATGAAAGTTTTCGGGC
sg-KHDC1L-KO-6	KHDC1L	GAGTCCTGGCTCCCCACGCAA
sg-KHDRBS1-KO-1	KHDRBS1	GAGACCGGCTCATGCGCGCGG
sg-KHDRBS1-KO-2	KHDRBS1	GCGTCTGACGCACCGAGGGG
sg-KHDRBS1-KO-3	KHDRBS1	GCTCAATGAGAGACAAAGCCA
sg-KHDRBS1-KO-4	KHDRBS1	GGAGTACCTGAACCCTCTCG
sg-KHDRBS1-KO-5	KHDRBS1	GGGGTGCCAGTGAGAGGCCG
sg-KHDRBS1-KO-6	KHDRBS1	GTAAGGGGAGCCATCACCAG
sg-KHNYN-KO-1	KHNYN	GCAGCAGCCATGCCTACCTG
sg-KHNYN-KO-2	KHNYN	GGAAAACGCCAGCAGAGCCA
sg-KHNYN-KO-3	KHNYN	GCAGTCAAGGAAGAAGCCCT
sg-KHNYN-KO-4	KHNYN	GAGCACTGGCTTCTTGGGAG
sg-KHNYN-KO-5	KHNYN	GAAGGGGAGACACTTACGCTG
sg-KHNYN-KO-6	KHNYN	GGGGTGGAAGGAGTTGCCTG
sg-KIAA0020-KO-1	KIAA0020	GGAGCAGAGGAACATGCTGA
sg-KIAA0020-KO-2	KIAA0020	GTACCTGGCACACACACACGA
sg-KIAA0020-KO-3	KIAA0020	GCAAGAACACGCCCAAGAAG
sg-KIAA0020-KO-4	KIAA0020	GGTAGGCTGAACGTCTCCAG
sg-KIAA0020-KO-5	KIAA0020	GCAACAGGACTGCATCCTGG
sg-KIAA0020-KO-6	KIAA0020	GTGAAGCCATCCGCGAAGCGG
sg-KIAA0391-KO-1	KIAA0391	GAGTCGGGATGAGATGGAAG
sg-KIAA0391-KO-2	KIAA0391	GAGTGTGGCATACAGAAGGAA
sg-KIAA0391-KO-3	KIAA0391	GATGAGGGATGTGATAGATGG
sg-KIAA0391-KO-4	KIAA0391	GTACAGAAAGACAACACCTC
sg-KIAA0391-KO-5	KIAA0391	GACGGAGTTCCCAGTGGAGT
sg-KIAA0391-KO-6	KIAA0391	GTGATTCCCGGAGTGCAGTG
sg-KIAA0430-KO-1	KIAA0430	GAGCCCTTTAAACAAACCGG
sg-KIAA0430-KO-2	KIAA0430	GAAGTAGTGCAAGAAAACCA
sg-KIAA0430-KO-3	KIAA0430	GGAGAACAAGAAAGTTGCTG
sg-KIAA0430-KO-4	KIAA0430	GGAGTTTTCCACAACAGGGC
sg-KIAA0430-KO-5	KIAA0430	GACAGGGGAAATAGCCAGCGG
sg-KIAA0430-KO-6	KIAA0430	GCAGGTTGAGTATTTGGAGG
sg-KIN-KO-1	KIN	GAAGAAAATCCGACTTCCCCA
sg-KIN-KO-2	KIN	GAGGGGCTGCAGAAGCTACGC
sg-KIN-KO-3	KIN	GGGACCCAGAAACTATCCGC
sg-KIN-KO-4	KIN	GGAGGCTACAGAGGAAATGA
sg-KIN-KO-5	KIN	GAGATGTGCCAGAAGCAGTGC
sg-KIN-KO-6	KIN	GTGGACGAGACACCAAAAGGC
sg-L1TD1-KO-1	L1TD1	GATGGTAAGAAATTACCCCA
sg-L1TD1-KO-2	L1TD1	GGGAAAAGCTACAATACCTG
sg-L1TD1-KO-3	L1TD1	GGGATGGTAGGGAAAATAGA
sg-L1TD1-KO-4	L1TD1	GTAACTTCGTGATTCACCCTG
sg-L1TD1-KO-5	L1TD1	GTGAAGGAGCAGTACTTACCC
sg-L1TD1-KO-6	L1TD1	GCAGTGTTGCTGATGAAAGGT
sg-LARP1-KO-1	LARP1	GCCCTGGCAGACTCCCAGGG
sg-LARP1-KO-2	LARP1	GATGAGGATTGCCAGCGAGG
sg-LARP1-KO-3	LARP1	GAAGGAAGCAATAAGGGTGA
sg-LARP1-KO-4	LARP1	GGAGGGAGGAACCAGAAAAG
sg-LARP1-KO-5	LARP1	GAGTGCCAACCAAAACAGAGG
sg-LARP1-KO-6	LARP1	GGTTGGTAGAGAGCGGGCGA
sg-LARP1B-KO-1	LARP1B	GGTGGCACACTGCGTGGAGG
sg-LARP1B-KO-2	LARP1B	GAGTGAGGGTGGTAATATCCG
sg-LARP1B-KO-3	LARP1B	GAGAGGTCGAGGAAGAGGCCG
sg-LARP1B-KO-4	LARP1B	GTTTCCAGTGTGAGAAGTGA
sg-LARP1B-KO-5	LARP1B	GCGAGGACGGGGAAGAGGACG
sg-LARP1B-KO-6	LARP1B	GACAGTGACAGCAAAGAAAAC
sg-LARP4-KO-1	LARP4	GATGCCACCCCAGTAACTCA
sg-LARP4-KO-2	LARP4	GCGACATGTTGCTTTTCGTGG
sg-LARP4-KO-3	LARP4	GACATCAGGTGCTCATCCTGA
sg-LARP4-KO-4	LARP4	GAATTTGGACAGTTGCCAACA
sg-LARP4-KO-5	LARP4	GTCAGACACAGATGCACAAC
sg-LARP4-KO-6	LARP4	GCACAAAACTACCATTGGGAA
sg-LARP4B-KO-1	LARP4B	GTATGTGCCAATCACAACGG
sg-LARP4B-KO-2	LARP4B	GGAGTGATCAGGCTGTACAG
sg-LARP4B-KO-3	LARP4B	GCAGACGCAGAGAGTCCAGG
sg-LARP4B-KO-4	LARP4B	GAATTACCTGACTCAAAGGT
sg-LARP4B-KO-5	LARP4B	GAAGCAAGCAGTGCTGCTGA
sg-LARP4B-KO-6	LARP4B	GCAAGAAGCTCAGCACTGATG
sg-LARS-KO-1	LARS	GAGGGCAGCAATATCATCAG
sg-LARS-KO-2	LARS	GGATGGATTTAAAGGACAGA
sg-LARS-KO-3	LARS	GTATGATGCCAGCTAAAGGGA
sg-LARS-KO-4	LARS	GAAAACGTGTGTCCCAAATGA
sg-LARS-KO-5	LARS	GCTGGATCTTCTAAATACCAG
sg-LARS-KO-6	LARS	GATTCTGTGAGGAGACCAGG
sg-LARS2-KO-1	LARS2	GCCACACAGTCCCCAATCCAG
sg-LARS2-KO-2	LARS2	GCCATAAATGGCTTCAGGGG
sg-LARS2-KO-3	LARS2	GAACATGCTTACCCAGCAGG
sg-LARS2-KO-4	LARS2	GCAAGAGAGAGACAGACACGA
sg-LARS2-KO-5	LARS2	GTACCAAGCAGAATCAACAA
sg-LARS2-KO-6	LARS2	GAGTAAGTCCAAACACAACG
sg-LCMT2-KO-1	LCMT2	GCGGCAGCTCCAGCGAGTGG
sg-LCMT2-KO-2	LCMT2	GGAGCGTTTTCCTGACGTGG
sg-LCMT2-KO-3	LCMT2	GATTTGGAGAGCAGGAGGGG
sg-LCMT2-KO-4	LCMT2	GAGTGAGGATAATAACACTG
sg-LCMT2-KO-5	LCMT2	GAGGTAGGTCAGCACCGCCT
sg-LCMT2-KO-6	LCMT2	GAAAGGGCATTAGGAAAACGC
sg-LENG9-KO-1	LENG9	GTTCCCCGCACCCATGGCAG
sg-LENG9-KO-2	LENG9	GTGCCGAGTGGACACTGGCG
sg-LENG9-KO-3	LENG9	GAAGGGGCTGCAACACTAAGG
sg-LENG9-KO-4	LENG9	GCTGCGACTGGCAGGCGCTG
sg-LENG9-KO-5	LENG9	GCTTTCTAAAGCTCAGCCGA
sg-LENG9-KO-6	LENG9	GAGCCAGAGGCTGGAAGCCG
sg-LONP1-KO-1	LONP1	GGAGAAGCTGGCCATTGCGG
sg-LONP1-KO-2	LONP1	GTGGGAAGCGAGCAGCCGCGG
sg-LONP1-KO-3	LONP1	GCGGCGGAGGCGCATTCTCG
sg-LONP1-KO-4	LONP1	GCAGGTGCGGAAACACATCG
sg-LONP1-KO-5	LONP1	GTATCAGCAGACAGCTGGAGG
sg-LONP1-KO-6	LONP1	GAGAACAAGCACAAGCCCCGC
sg-LRPPRC-KO-1	LRPPRC	GGCACGCAGCAACCAACGCG
sg-LRPPRC-KO-2	LRPPRC	GAATCCGACATGGTTACTGG
sg-LRPPRC-KO-3	LRPPRC	GAGGAACAACAACAAAATCG
sg-LRPPRC-KO-4	LRPPRC	GGAGGAGGCGCAGGGAGAGC
sg-LRPPRC-KO-5	LRPPRC	GAGCGGCGGGCAGATAGGAGG
sg-LRPPRC-KO-6	LRPPRC	GGCGAGTAAAGCACAATGGA
sg-LRRC47-KO-1	LRRC47	GGCAGGGTGAAAAGCCGCGG
sg-LRRC47-KO-2	LRRC47	GCAGCTGAGGCGCCATGGCGG
sg-LRRC47-KO-3	LRRC47	GCCCCTGCTCAGTGAACTGG
sg-LRRC47-KO-4	LRRC47	GATGGGGAGGAGCAGGACGT
sg-LRRC47-KO-5	LRRC47	GAGCTCGTGGGTGGCAAGGG
sg-LRRC47-KO-6	LRRC47	GGCCGGGCGCAGTACAGCAG
sg-LRRFIP2-KO-1	LRRFIP2	GACTGAAGCTTCAGTTAGAGG
sg-LRRFIP2-KO-2	LRRFIP2	GAGTGGAAACTCATCCAGACG
sg-LRRFIP2-KO-3	LRRFIP2	GGCTTAGTTATAATCCCCGA
sg-LRRFIP2-KO-4	LRRFIP2	GAAAACGGAAGCTACAACGAG
sg-LRRFIP2-KO-5	LRRFIP2	GGATGTTATTGAAGAGCAGG
sg-LRRFIP2-KO-6	LRRFIP2	GTAAGCTCATCTCTTTGCCGC
sg-LSM10-KO-1	LSM10	GGCGGTGAGCCATTCAGTGA
sg-LSM10-KO-2	LSM10	GTGGCAAGGGCCAAGGCCGG
sg-LSM10-KO-3	LSM10	GATCAGGCTGTTCTCAGAGA
sg-LSM10-KO-4	LSM10	GGACCTGCGGGATGAGAGCG
sg-LSM10-KO-5	LSM10	GAAGTCACCTACACGGACCGT
sg-LSM10-KO-6	LSM10	GCAGTGGTTACCCGGCCCTGG
sg-LSM11-KO-1	LSM11	GTCAGAGCTGACATCCAGCCG
sg-LSM11-KO-2	LSM11	GTGGCCAAAGAGGAAGGGGA
sg-LSM11-KO-3	LSM11	GCCTTTCAAACATGGAGGAG
sg-LSM11-KO-4	LSM11	GGCGCGTACAGGGCCAGCAG
sg-LSM11-KO-5	LSM11	GCATTGGGGTAGGGAATGGG
sg-LSM11-KO-6	LSM11	GCGCCTCCGCCGTCTCATGG
sg-LSM12-KO-1	LSM12	GCCAGAATGTCCCTCTTCCAG
sg-LSM12-KO-2	LSM12	GACGCTGAAGTACTCGCCCGG
sg-LSM12-KO-3	LSM12	GCCGGACGTGCCAGGAGCAG
sg-LSM12-KO-4	LSM12	GTTGGGCTTTCCACTGGAAG
sg-LSM12-KO-5	LSM12	GACATTGAGTGAAGCTAGGGG
sg-LSM12-KO-6	LSM12	GCAAAGCACGGACAGAGAAGG
sg-LSM14A-KO-1	LSM14A	GAAAGGTCCATAAGAACCCA
sg-LSM14A-KO-2	LSM14A	GCCCCTCGAGGATTTCGCGG
sg-LSM14A-KO-3	LSM14A	GATCAGCCTCATCTCCAAGG
sg-LSM14A-KO-4	LSM14A	GTCAAAGACTTCATCTCGAGG
sg-LSM14A-KO-5	LSM14A	GCCATCTGCCAGCCAAAAGGC
sg-LSM14A-KO-6	LSM14A	GGAGGTCTTGGTTTCCGTGG
sg-LSM14B-KO-1	LSM14B	GCGACACCGACAACTCCACCG
sg-LSM14B-KO-2	LSM14B	GTGCGGCTGGAAGGGCGAGG
sg-LSM14B-KO-3	LSM14B	GGGGCTCTTGCCGACTGGGA
sg-LSM14B-KO-4	LSM14B	GACCTTTGGCGAGCGCCACGG
sg-LSM14B-KO-5	LSM14B	GAGTGTGTGCTGAGCTTTCGG
sg-LSM14B-KO-6	LSM14B	GTGCCTTACAGCCCTTTCCG
sg-LSM3-KO-1	LSM3	GCTGAGCCTGATAAGATCCAG
sg-LSM3-KO-2	LSM3	GCATGGCGGACGACGTAGACC
sg-LSM3-KO-3	LSM3	GCCGGGGAGATGGCGTTGTCC
sg-LSM3-KO-4	LSM3	GATTCCAATGCTCTTTGTCCG
sg-LSM3-KO-5	LSM3	GTCTCCCCGGACAAAGAGCAT
sg-LSM3-KO-6	LSM3	GACAAACTACCAACACTGTAG
sg-LSM6-KO-1	LSM6	GCATTTATCCGAGGAAACAA
sg-LSM6-KO-2	LSM6	GTATGGGGATGCATTTATCCG
sg-LSM6-KO-3	LSM6	GAATTCTGGAGTGGATTATCG
sg-LSM6-KO-4	LSM6	GAATCATCGGACGACCAGTTG
sg-LSM6-KO-5	LSM6	GAAATATGTCTGCAGGGGTCC
sg-LSM6-KO-6	LSM6	GCATATTCTTCTGTCTGCTCC
sg-MAEL-KO-1	MAEL	GTCTGAGGAGCAGTAAGGGA
sg-MAEL-KO-2	MAEL	GACAAAGCTGACATATCTGG
sg-MAEL-KO-3	MAEL	GAATGAGGAGGTAGCTCGCCA
sg-MAEL-KO-4	MAEL	GAAGCGCTGTTCACAATGAGG
sg-MAEL-KO-5	MAEL	GAGCTGGATTCCAAAGAGAG
sg-MAEL-KO-6	MAEL	GACGGCGACGAGGCCTGCCTG
sg-MAGOH-KO-1	MAGOH	GAGTTTGAGTTTCGACCGGA
sg-MAGOH-KO-2	MAGOH	GACTCAAACTCCAGGAACTCG
sg-MAGOH-KO-3	MAGOH	GTGTACATAAAAGCGTGATGG
sg-MAGOH-KO-4	MAGOH	GCGGCCCACTCGGTCAGGAGG
sg-MAGOH-KO-5	MAGOH	GCAGATAAAAGTCACTCTCCA
sg-MAGOH-KO-6	MAGOH	GCCAAAGAGGATGATGCATTG
sg-MAGOHB-KO-1	MAGOHB	GCTGTCGGCCAACCCTATCAG
sg-MAGOHB-KO-2	MAGOHB	GTCTGGAGTTCGAATTTCGGC
sg-MAGOHB-KO-3	MAGOHB	GTGTGCCCTACGTAGTAGCGC
sg-MAGOHB-KO-4	MAGOHB	GTAGGGCACAAGGGCAAGTT
sg-MAGOHB-KO-5	MAGOHB	GTTCTACCTGCGCTACTACGT
sg-MAGOHB-KO-6	MAGOHB	GTAAAATACTCGAAGGCCTTC
sg-MARS-KO-1	MARS	GAAGATGACCTCACTAACCAG
sg-MARS-KO-2	MARS	GACATTGTTGACGTAAGGGA
sg-MARS-KO-3	MARS	GAGAGCCCGGGGCAGAGCAG
sg-MARS-KO-4	MARS	GAGAGGGTGTTCCACTGGCGG
sg-MARS-KO-5	MARS	GCAGGTCCAGAAACAGGTGC
sg-MARS-KO-6	MARS	GTCAGCTGGAGAAGCGACTGG
sg-MARS2-KO-1	MARS2	GTCAGCAGGCAGCAGCTACCG
sg-MARS2-KO-2	MARS2	GAATGGACACAGATGCGCTG
sg-MARS2-KO-3	MARS2	GCAAGAGCTTGGGCAACGTGG
sg-MARS2-KO-4	MARS2	GCTGAACTGGGAGAGCCCAG
sg-MARS2-KO-5	MARS2	GTAGTAGGCTGTCTCTCCTGG
sg-MARS2-KO-6	MARS2	GCCTGTACTCGGCACTACTGG
sg-MCTS1-KO-1	MCTS1	GGAGCAAATATCATGTGTCC
sg-MCTS1-KO-2	MCTS1	GATCCTGTCAAAATAGTCCGA
sg-MCTS1-KO-3	MCTS1	GCTCCAGGAGAAGTTAAGCC
sg-MCTS1-KO-4	MCTS1	GAAACAGCATGCTCTATGTGT
sg-MCTS1-KO-5	MCTS1	GTTTCAGGCTATCATGGCAGA
sg-MCTS1-KO-6	MCTS1	GCCATCAAATTTGTACTCAG
sg-MEPCE-KO-1	MEPCE	GGAGACGCAGCTCCTCGGAA
sg-MEPCE-KO-2	MEPCE	GCAGCTCCTCTTTCGAACGG
sg-MEPCE-KO-3	MEPCE	GCCTCGCTGACTGCCAGCCG
sg-MEPCE-KO-4	MEPCE	GCTGGATCGAGATGACCTGG
sg-MEPCE-KO-5	MEPCE	GAAGTGGGTGCATCTGAACTG
sg-MEPCE-KO-6	MEPCE	GCATCCGACACTACCTTTCCG
sg-METTL10-KO-1	METTL10	GGACAAGGGCAGTCCCGGGG
sg-METTL10-KO-2	METTL10	GCAGAAACACAAGATTCCAC
sg-METTL10-KO-3	METTL10	GTCAAGCACTGAAGCATCCAG
sg-METTL10-KO-4	METTL10	GATGAGCTCGGGCGCTGACGG
sg-METTL10-KO-5	METTL10	GGAGGACGGTTTCGTCCCGT
sg-METTL10-KO-6	METTL10	GCTGACAATGCAATTGAGAAG
sg-METTL2A-KO-1	METTL2A	GCTGCTCCACAGGATGCAGA
sg-METTL2A-KO-2	METTL2A	GTAAAACACAGACACTTCCTG
sg-METTL2A-KO-3	METTL2A	GCAGGCTTCTGAAACCTGGC
sg-METTL2A-KO-4	METTL2A	GCCTGCAGTCGGCGATCCACC
sg-METTL2A-KO-5	METTL2A	GAGAGTGATTACCAGGCATTG
sg-METTL2A-KO-6	METTL2A	GCGCCGGATCTCTCAGGAAC
sg-METTL2B-KO-1	METTL2B	GAGCAGGCTTCTGAAACCTG
sg-METTL2B-KO-2	METTL2B	GTGTCTCCACAGGATGCAGA
sg-METTL2B-KO-3	METTL2B	GTAAAACACAGACACCTCCTG
sg-METTL2B-KO-4	METTL2B	GTTACATTCTCCTCCACAGG
sg-METTL2B-KO-5	METTL2B	GAGACGCGCGCCGGATCGCTC
sg-METTL2B-KO-6	METTL2B	GCCGACTGCAGGTGAACCGA
sg-METTL5-KO-1	METTL5	GAGAGAGTCGCCTGCAACAAG
sg-METTL5-KO-2	METTL5	GTCGTTGCAGATCTAGGATG
sg-METTL5-KO-3	METTL5	GGTTGTGGAGTACTTAGCAT
sg-METTL5-KO-4	METTL5	GGAACTGCAATGTTAGGAGC
sg-METTL5-KO-5	METTL5	GTGACATAGATGAAGACGCAT
sg-METTL5-KO-6	METTL5	GCCGCCCTACCTGCAATGTG
sg-MKRN1-KO-1	MKRN1	GAAGCGGCGCTCACTGGGGT
sg-MKRN1-KO-2	MKRN1	GTGACTGTGGGGATCGGGGT
sg-MKRN1-KO-3	MKRN1	GCAGTCACCGCCCCGTCCCTG
sg-MKRN1-KO-4	MKRN1	GCTGCTTCTTTGTCTCCACGG
sg-MKRN1-KO-5	MKRN1	GCTGCAGGTCCTGCATCCAA
sg-MKRN1-KO-6	MKRN1	GTATTTATGGAGACCGCTGC
sg-MKRN2-KO-1	MKRN2	GAGTGGCCTTGATGACGTGG
sg-MKRN2-KO-2	MKRN2	GGACTGTGGAAAGCTGGGGA
sg-MKRN2-KO-3	MKRN2	GTTGACGTTCGAACACGAGA
sg-MKRN2-KO-4	MKRN2	GAAATCTCCTCTCAGAAGCAG
sg-MKRN2-KO-5	MKRN2	GGAGGGCACACTGTGGGCCA
sg-MKRN2-KO-6	MKRN2	GCTTCATCTCGGGGCTGGGC
sg-MKRN3-KO-1	MKRN3	GCAGACCGTGGAGCTGCTGG
sg-MKRN3-KO-2	MKRN3	GGTGCTGAGGCAGCAAGGGA
sg-MKRN3-KO-3	MKRN3	GCGGAGGGCTCACAGACGGGA
sg-MKRN3-KO-4	MKRN3	GTGGAGCAGCAGATTCCCCGG
sg-MKRN3-KO-5	MKRN3	GGACTGGAGCTACAGGGAAG
sg-MKRN3-KO-6	MKRN3	GCCTCAGGCCTCCTCTGCGG
sg-MOV10-KO-1	MOV10	GAGTTCTGTAAAGAAAACGG
sg-MOV10-KO-2	MOV10	GACAGCATGGAGGAGAAGCCA
sg-MOV10-KO-3	MOV10	GGAACTATGAGGTGAAGCTG
sg-MOV10-KO-4	MOV10	GCAAGACTGTCACGTTAGTGG
sg-MOV10-KO-5	MOV10	GCAACTGGGACGCAAAGAAG
sg-MOV10-KO-6	MOV10	GCCTGCCGGCAGTGATGAGGG
sg-MOV10L1-KO-1	MOV10L1	GGTCTGTGCGGACCCCACAG
sg-MOV10L1-KO-2	MOV10L1	GATCGTGGTTCAACCCGGCCG
sg-MOV10L1-KO-3	MOV10L1	GGGCTGATGTCGGACATCAG
sg-MOV10L1-KO-4	MOV10L1	GCAGCATCAGCAGGGCCTCG
sg-MOV10L1-KO-5	MOV10L1	GCACAGACCTCGAGTTCCCTG
sg-MOV10L1-KO-6	MOV10L1	GCACACCATGGAAGATGAGA
sg-MPHOSPH6-KO-1	MPHOSPH6	GTGATGTGTCAGATGAAGAGA
sg-MPHOSPH6-KO-2	MPHOSPH6	GTGGCGGCCGAGCGAAAGACA
sg-MPHOSPH6-KO-3	MPHOSPH6	GCAAGAATCTACTGCGCATGA
sg-MPHOSPH6-KO-4	MPHOSPH6	GACAGTTTATGCAAAGGGGAC
sg-MPHOSPH6-KO-5	MPHOSPH6	GGACAACCTTGTCTTTCGCT
sg-MPHOSPH6-KO-6	MPHOSPH6	GAGGATTTAATCCTGAGGTTG
sg-MPP6-KO-1	MPP6	GTAAAAGAGGGAGGAAGCGC
sg-MPP6-KO-2	MPP6	GTGGTATTCACAAAAGAGCTG
sg-MPP6-KO-3	MPP6	GCAGGATTGAAGTTTTCCAA
sg-MPP6-KO-4	MPP6	GTAGGCTAGCCATGTAAAAGA
sg-MPP6-KO-5	MPP6	GTTTGTGTCACGATCTGAGA
sg-MPP6-KO-6	MPP6	GTCTTCTGCTCCAGTAGACGA
sg-MRM1-KO-1	MRM1	GCCTTGGAGAGAGGCCGGGG
sg-MRM1-KO-2	MRM1	GTAGTCAGCAAGTCCAGCGC
sg-MRM1-KO-3	MRM1	GGTGGGCTGCCCAAGCACAG
sg-MRM1-KO-4	MRM1	GAACTCCAAGCAACTCATGA
sg-MRM1-KO-5	MRM1	GGAGAGTAGGCCGTTCCCAG
sg-MRM1-KO-6	MRM1	GGTGAGGAGAAGCTGGCAGG
sg-MRP63-KO-1	MRP63	GGTGCTTCCCGATCCACTGA
sg-MRP63-KO-2	MRP63	GCGCGCAACGACACGAACCG
sg-MRP63-KO-3	MRP63	GTCTCCGCCTCGATCTCCAGG
sg-MRP63-KO-4	MRP63	GAGCATGCCCTACATGACCC
sg-MRP63-KO-5	MRP63	GGCCTTCGAGGCCATAAAGG
sg-MRP63-KO-6	MRP63	GATGACCCGGGAGCAGGAGCG
sg-MRPL1-KO-1	MRPL1	GCGGAGTGCCCAACATGGCGG
sg-MRPL1-KO-2	MRPL1	GCTATATGGAAGGCGAACCTG
sg-MRPL1-KO-3	MRPL1	GGATATGGCACTGGGAAAGA
sg-MRPL1-KO-4	MRPL1	GTATGGCAAACTAAGAACAC
sg-MRPL1-KO-5	MRPL1	GTTTTGGTAGAATGCATCAG
sg-MRPL1-KO-6	MRPL1	GAATGGAGCTGCATTTGCAGG
sg-MRPL10-KO-1	MRPL10	GAAACTGCTGCTATCTCCCGG
sg-MRPL10-KO-2	MRPL10	GAGATGGCAGGCATGATGGG
sg-MRPL10-KO-3	MRPL10	GGTGCTTGCTCACCTAGCAG
sg-MRPL10-KO-4	MRPL10	GAATGTGGCTCTGAGTGCAG
sg-MRPL10-KO-5	MRPL10	GTCGTGTGATGCACTTTCAG
sg-MRPL10-KO-6	MRPL10	GAATTCCTCCTTACCTCCTGT
sg-MRPL11-KO-1	MRPL11	GAGCGGACAACAGACGACAG
sg-MRPL11-KO-2	MRPL11	GGGCAGACCCGATGATGGAG
sg-MRPL11-KO-3	MRPL11	GCCTACCAAGATTTTAGTGA
sg-MRPL11-KO-4	MRPL11	GCATCATGTCAAAGCTCGGC
sg-MRPL11-KO-5	MRPL11	GATTGCCCGCATCAAAGCTC
sg-MRPL11-KO-6	MRPL11	GCCGTTCTCTGGGCATTCGCG
sg-MRPL12-KO-1	MRPL12	GTGCGACATATGAGGAGCAG
sg-MRPL12-KO-2	MRPL12	GCGGCCCGAAGCCCAAGGCA
sg-MRPL12-KO-3	MRPL12	GGACAAAGTGAAGCTGATCA
sg-MRPL12-KO-4	MRPL12	GCCTGGCAAGGCGGAACGCAG
sg-MRPL12-KO-5	MRPL12	GCGAGGGCCTCACACCTCTGA
sg-MRPL12-KO-6	MRPL12	GGATGTCGGGCTTGTGCCGA
sg-MRPL13-KO-1	MRPL13	GCAGCTGCTCAGCTTCACCTG
sg-MRPL13-KO-2	MRPL13	GCTTCACCTGAGGGATCCAG
sg-MRPL13-KO-3	MRPL13	GCGGAGTCCACAATCTTGGGA
sg-MRPL13-KO-4	MRPL13	GATGGGAAAATGCAGCCACC
sg-MRPL13-KO-5	MRPL13	GCCTTTTAACAGCTACCCAGG
sg-MRPL13-KO-6	MRPL13	GAGTTTCTCTAGGGCGCCCC
sg-MRPL14-KO-1	MRPL14	GAGCCCAGTAAAGAAAGCCA
sg-MRPL14-KO-2	MRPL14	GCACTCTGCTTACACAGGTGA
sg-MRPL14-KO-3	MRPL14	GATGACGCGGGTACGAGTGG
sg-MRPL14-KO-4	MRPL14	GAATCGCACTCAGACTCCCAG
sg-MRPL14-KO-5	MRPL14	GAGTGGTGGACAACAGTGCCC
sg-MRPL14-KO-6	MRPL14	GAAGAATGGAGTGGGCAAGG
sg-MRPL15-KO-1	MRPL15	GAAGTTGGCCAGGCTCACACG
sg-MRPL15-KO-2	MRPL15	GAGAGGTAGAAAATGTGGCAG
sg-MRPL15-KO-3	MRPL15	GCAGGCCCCGGAGTAGGTCC
sg-MRPL15-KO-4	MRPL15	GATTCGGCTTTAAGTTGGCC
sg-MRPL15-KO-5	MRPL15	GATGGCCGGTCCCTTGCAGGG
sg-MRPL15-KO-6	MRPL15	GAGGAGAGAAGACCAAGAGGT
sg-MRPL16-KO-1	MRPL16	GACAAGGGCACCCGCAGGAG
sg-MRPL16-KO-2	MRPL16	GAAGCTACGGAGTTTACAGA
sg-MRPL16-KO-3	MRPL16	GGACGCCCGTGACCATGTGG
sg-MRPL16-KO-4	MRPL16	GACTGGCGGGGAGGAGTGCCC
sg-MRPL16-KO-5	MRPL16	GTTACGCCAGCACTGGCGGGG
sg-MRPL16-KO-6	MRPL16	GGGACCTTCCACTGAAGCTA
sg-MRPL17-KO-1	MRPL17	GGTGCGGCACGAACGCATCG
sg-MRPL17-KO-2	MRPL17	GGCGCGTGTGGACGAAATGA
sg-MRPL17-KO-3	MRPL17	GCGGAACTTGCTCACAGGGC
sg-MRPL17-KO-4	MRPL17	GGATGCGGGACTCGGGACCG
sg-MRPL17-KO-5	MRPL17	GAATGAGGGGCTACGCGGAGA
sg-MRPL17-KO-6	MRPL17	GTCGCTGCAGCGATCTCCCA
sg-MRPL18-KO-1	MRPL18	GAAACCTGAAGTGGACCCTG
sg-MRPL18-KO-2	MRPL18	GCCTGTGCCAGAACTCACGGG
sg-MRPL18-KO-3	MRPL18	GGCACAGAGATGCTTAGAGG
sg-MRPL18-KO-4	MRPL18	GTGGTCTACCAACCAACCCCG
sg-MRPL18-KO-5	MRPL18	GAAAGAGCGGGGCTGGCGGA
sg-MRPL18-KO-6	MRPL18	GCCTGTCAACCAGCTCCGAGC
sg-MRPL2-KO-1	MRPL2	GAACAGACTCGGGGCAGGGG
sg-MRPL2-KO-2	MRPL2	GAAGATGGATTACCTGGGCGG
sg-MRPL2-KO-3	MRPL2	GGGGACCCTCATCAACAACG
sg-MRPL2-KO-4	MRPL2	GTGGAAAGTGAGCCAGGCCG
sg-MRPL2-KO-5	MRPL2	GAGCGCGGGTCAGTGCGCAC
sg-MRPL2-KO-6	MRPL2	GTTCAGAGAGCGCAGAGCGC
sg-MRPL20-KO-1	MRPL20	GGAGGTGCTGAAGCACGCCA
sg-MRPL20-KO-2	MRPL20	GCAGCCAGAGCTGCGCGGTG
sg-MRPL20-KO-3	MRPL20	GACTAAATTCCCAATGAGCGC
sg-MRPL20-KO-4	MRPL20	GCCGCTACTTTCGGATCCAGG
sg-MRPL20-KO-5	MRPL20	GTTTCTGTCCCAGCACTTCCG
sg-MRPL20-KO-6	MRPL20	GCTGCGCGGTGAGGAAGACCA
sg-MRPL21-KO-1	MRPL21	GCGGCTGGCAAAGTGCACCA
sg-MRPL21-KO-2	MRPL21	GTATGGCAGGCTCTTTGCCG
sg-MRPL21-KO-3	MRPL21	GGTGAATGAGATGATCGTCA
sg-MRPL21-KO-4	MRPL21	GAGAGAGAATTCGACTGGAGA
sg-MRPL21-KO-5	MRPL21	GCAGAGGTCACCTTCCACTGG
sg-MRPL21-KO-6	MRPL21	GAATGAACTAGACCTTGCGTG
sg-MRPL22-KO-1	MRPL22	GGCAGTGAGAGACCATAACG
sg-MRPL22-KO-2	MRPL22	GACGAGGAATGTCTATTGACC
sg-MRPL22-KO-3	MRPL22	GATTCCAACTGAGCCAAAGCC
sg-MRPL22-KO-4	MRPL22	GCTGAGTCCACCTCAGGACG
sg-MRPL22-KO-5	MRPL22	GCACTGGCCTCGTCCTGAGG
sg-MRPL22-KO-6	MRPL22	GTTTGGTGGCTCAGGTGGAGG
sg-MRPL23-KO-1	MRPL23	GAAGAGATCACAGAAACGTG
sg-MRPL23-KO-2	MRPL23	GGGCCACCCAGCCGGTACAG
sg-MRPL23-KO-3	MRPL23	GGACCTCAGGAATTACCTCG
sg-MRPL23-KO-4	MRPL23	GCACACGCACCAGCTGCACGT
sg-MRPL23-KO-5	MRPL23	GTTCGGAACACCCGAAGTTG
sg-MRPL23-KO-6	MRPL23	GCACGTTATAGATGCCCTCG
sg-MRPL24-KO-1	MRPL24	GAGATGGGTTCCACAACCAC
sg-MRPL24-KO-2	MRPL24	GGTGGAGATCCTAGAAGGCA
sg-MRPL24-KO-3	MRPL24	GGCAAGACCATGGATTACCG
sg-MRPL24-KO-4	MRPL24	GCCACAAGTTTGACCTGGCGG
sg-MRPL24-KO-5	MRPL24	GTATCCGGCAGCGAAACTGGG
sg-MRPL24-KO-6	MRPL24	GGAAACCCACTGAGATCGAG
sg-MRPL27-KO-1	MRPL27	GAAGTCATCAGGCAGACGCCA
sg-MRPL27-KO-2	MRPL27	GAGTGATCGAAAGCATGGCGT
sg-MRPL27-KO-3	MRPL27	GTACGCATCCAAGAAGTCGGG
sg-MRPL27-KO-4	MRPL27	GCAAGAGCTGTAGCCGGAGT
sg-MRPL27-KO-5	MRPL27	GCATGGGCACCTGGGTGCCAG
sg-MRPL27-KO-6	MRPL27	GCGTCGGTGGTGTTGGCGCTG
sg-MRPL28-KO-1	MRPL28	GAAGCGGCTGCAGCTGCGGG
sg-MRPL28-KO-2	MRPL28	GGTGGGCCTCACGCTGGAGG
sg-MRPL28-KO-3	MRPL28	GGAATTTGCCATCCCAGAGG
sg-MRPL28-KO-4	MRPL28	GAGCCTTCTGCCAGACCCCGA
sg-MRPL28-KO-5	MRPL28	GTTGGGATGGACCTGAAGCGA
sg-MRPL28-KO-6	MRPL28	GAGGAGGAGGCAGAGTGGGT
sg-MRPL3-KO-1	MRPL3	GTGCTGGGTCGACTCGGGGA
sg-MRPL3-KO-2	MRPL3	GCAACAGCTCCAGGTCTCCTG
sg-MRPL3-KO-3	MRPL3	GCAAGGATGGTCAAAAGCATG
sg-MRPL3-KO-4	MRPL3	GCGGGCTAATCCATGCCGGGT
sg-MRPL3-KO-5	MRPL3	GCAGCAGCCTCCAACCCGGCA
sg-MRPL3-KO-6	MRPL3	GATGGAAAGAGTGGTACATGG
sg-MRPL30-KO-1	MRPL30	GTTAGACTGTGACAAAAGGTG
sg-MRPL30-KO-2	MRPL30	GGGATATTCTTGTGAACTTG
sg-MRPL30-KO-3	MRPL30	GCAATCACTACACTTATGGCT
sg-MRPL30-KO-4	MRPL30	GACTTACCTGTAGTCTGCCTG
sg-MRPL30-KO-5	MRPL30	GCCACAAGGACTTCCAGCAG
sg-MRPL30-KO-6	MRPL30	GAGTCCTTGTGGCAACTTCAA
sg-MRPL32-KO-1	MRPL32	GTAGTTTCGAAGCACTCCCC
sg-MRPL32-KO-2	MRPL32	GAAAGATACTGTCCAAAAGGC
sg-MRPL32-KO-3	MRPL32	GAAGCTTCCGCAGAGCCGGC
sg-MRPL32-KO-4	MRPL32	GCGGGCTTTCCCAGTCCTCCG
sg-MRPL32-KO-5	MRPL32	GTGGTCTTGGTGGTTTCGCCG
sg-MRPL32-KO-6	MRPL32	GACTACTGGGAGCGACTGCTA
[truncated: 2,976 more rows]
