# Supplementary material for: CIGAR‐seq, a CRISPR/Cas‐based method for unbiased screening of novel mRNA modification regulators
Source: Mol Syst Biol. 2020 Nov 30;16(11):e10025. doi: 10.15252/msb.202010025 (PMC7701898; doi:10.15252/msb.202010025)
Supplement: Supplementary file 3 — Dataset EV2 [file MSB-16-e10025-s003.xlsx]

## Sheet: Fig1d_FURIN_NSUN2_Indep_table
Dataset EV2. Rank of candidate genes in CIGAR-seq
Rank	Gene	No. of effective gRNA	mean of m5C level	-log10 (adjuested P-value)
1	NSUN6	6	0.50915	4.29895
2	RPL37	2	0.371119	2.31552
3	ZCCHC11	6	0.65106	1.83729
4	DHX57	2	0.522042	1.53589
5	EIF3J	5	0.602475	1.48387
6	DICER1	5	0.585716	1.06861
7	UNK	5	0.626805	1.02686
8	C9orf114	2	0.573035	0.964563
9	EIF4G2	3	0.52583	0.954943
10	EIF5	3	0.549141	0.931894
11	RUVBL1	3	0.577816	0.903303
12	LARS	5	0.64867	0.903303
13	PIWIL3	4	0.626195	0.80098
14	EIF4A2	4	0.613945	0.79438
15	MRPL48	6	0.693201	0.79438
16	C11orf68	2	0.5017	0.79438
17	METTL2B	4	0.644839	0.72413
18	PTCD1	4	0.624196	0.72413
19	RPL36A	2	0.55357	0.72413
20	NARS2	4	0.63824	0.699894
21	RIOK1	5	0.669196	0.686906
22	IFIT5	4	0.644815	0.611776
23	ZC3H12C	4	0.606587	0.550625
24	CHERP	4	0.721666	0.487518
25	NIFK	5	0.664559	0.487518
26	MRPL10	5	0.662336	0.487518
27	RRS1	2	0.622294	0.487518
28	EDC3	2	0.61829	0.419865
29	CWF19L2	3	0.659857	0.3776
30	SRRM3	5	0.686398	0.334783
31	FARS2	5	0.682687	0.334783
32	CARS	3	0.658315	0.334783
33	THOC3	4	0.659898	0.334783
34	IPO4	5	0.686838	0.334783
35	CPSF4L	4	0.689248	0.334783
36	DHX30	2	0.554777	0.321706
37	NYNRIN	5	0.738927	0.299904
38	RPL4	3	0.694447	0.292403
39	TARS	3	0.660062	0.24227
40	RPS12	4	0.698578	0.233807
41	RPL26L1	6	0.760215	0.213423
42	TDRD10	3	0.647858	0.213423
43	ZCCHC3	5	0.677658	0.213423
44	G3BP2	4	0.700209	0.213423
45	NSUN5	3	0.662024	0.212767
46	ZRSR1	3	0.653533	0.212767
47	ELAVL3	3	0.672803	0.212767
48	SIDT2	4	0.701412	0.212767
49	RPL11	2	0.659984	0.17247
50	IMP4	3	0.684188	0.17247
51	CPEB1	2	0.646147	0.168108
52	DNAJC17	5	0.727909	0.168108
53	SRP9	4	0.710082	0.165656
54	RPL15	2	0.648597	0.152229
55	ZFR	5	0.7267	0.149067
56	BZW1	6	0.758468	0.12833
57	L1TD1	5	0.741215	0.0871362
58	DHX9	3	0.66197	0.0662236
59	MRPL43	3	0.696719	0.054253
60	EEF1A1	4	0.73555	0.0504591
61	RNASE2	6	0.735565	0.0504591
62	RRNAD1	4	0.712165	0.0504591
63	RBM44	3	0.71233	0.0504591
64	PIH1D3	3	0.712118	0.0504591
65	ZNF598	5	0.834377	0.0347656
66	RPL36AL	4	0.790507	0.0347656
67	IFIT2	5	0.936775	0.0347656
68	RPS3A	3	0.955821	0.0347656
69	DDX59	5	0.842433	0.0347656
70	MRPL32	6	0.801196	0.0347656
71	MTIF3	5	0.846006	0.0347656
72	PRKDC	4	0.764239	0.0347656
73	MAGOHB	4	0.77632	0.0347656
74	C12orf65	5	0.92513	0.0347656
75	SNRPG	4	0.894063	0.0347656
76	RPL5	3	0.815426	0.0347656
77	RPL7L1	4	0.935415	0.0347656
78	PAPD7	6	0.85618	0.0347656
79	GSPT2	5	0.763086	0.0347656
80	RPL22L1	4	0.877381	0.0347656
81	LSM6	3	0.91282	0.0347656
82	RPS27L	6	0.794129	0.0347656
83	MRPL13	5	0.924151	0.0347656
84	RPS4Y1	6	0.925197	0.0347656
85	GSPT1	4	0.800409	0.0347656
86	ADAT1	5	0.885475	0.0347656
87	MRPL47	3	0.846583	0.0347656
88	RPS2	3	0.958085	0.0347656
89	DDX6	4	0.745868	0.0347656
90	MRPL49	4	0.910686	0.0347656
91	RPL30	4	0.937896	0.0347656
92	SSB	6	0.761145	0.0347656
93	RPL10L	6	0.767393	0.0347656
94	RPUSD4	4	0.944878	0.0347656
95	EIF2B2	4	0.862564	0.0347656
96	RPS14	3	0.888553	0.0347656
97	GPATCH8	3	0.820725	0.0347656
98	PAIP2B	4	0.853388	0.0347656
99	RPS19	2	0.864793	0.0347656
100	PABPC3	5	0.80512	0.0347656
101	BRCA1	4	0.948825	0.0347656
102	DIS3L	5	0.888786	0.0347656
103	DUS4L	5	0.908097	0.0347656
104	EIF5A	5	0.924146	0.0347656
105	ADAT3	4	0.94735	0.0347656
106	RPL34	2	0.946605	0.0347656
107	MRPL51	5	0.868617	0.0347656
108	EIF3D	3	0.942893	0.0347656
109	MRPL36	6	0.838904	0.0347656
110	APOBEC2	4	0.930422	0.0347656
111	MRPS36	6	0.910167	0.0347656
112	TST	5	0.911938	0.0347656
113	RPS7	4	0.914947	0.0347656
114	PNPT1	5	0.906917	0.0347656
115	LCMT2	6	0.864045	0.0347656
116	ZMAT3	6	0.826305	0.0347656
117	ZCCHC13	6	0.935454	0.0347656
118	SECISBP2L	6	0.785109	0.0347656
119	MCTS1	6	0.92651	0.0347656
120	CLK1	5	0.854404	0.0347656
121	MRPL14	3	0.954171	0.0347656
122	MRPL16	4	0.913497	0.0347656
123	ZC3H15	3	0.949051	0.0347656
124	RPL29	4	0.923646	0.0347656
125	USP39	4	0.898048	0.0347656
126	MRPL39	5	0.808475	0.0347656
127	RNF113B	4	0.846489	0.0347656
128	CTU1	5	0.910323	0.0347656
129	ADAD2	3	0.791394	0.0347656
130	FXR2	4	0.90473	0.0347656
131	CXorf23	3	0.681758	0.0347656
132	TLR7	4	0.939721	0.0347656
133	UHMK1	3	0.926583	0.0347656
134	PAIP2	4	0.799424	0.0347656
135	MRPL15	4	0.887151	0.0347656
136	ZC3H7B	4	0.863129	0.0347656
137	MRPL53	4	0.84182	0.0347656
138	SBDS	3	0.763568	0.0347656
139	MRPS11	5	0.853945	0.0347656
140	WDR4	6	0.876112	0.0347656
141	RPS6	2	0.869305	0.0347656
142	PAPD5	5	0.907133	0.0347656
143	PAIP1	5	0.865562	0.0347656
144	AC004381.6	3	0.948761	0.0347656
145	GUF1	5	0.874159	0.0347656
146	SON	4	0.852485	0.0347656
147	RIOK3	4	0.862916	0.0347656
148	EXO1	5	0.850621	0.0347656
149	RPS29	4	0.938181	0.0347656
150	RNASE13	5	0.863164	0.0347656
151	MRPS18C	6	0.915166	0.0347656
152	PET112	5	0.808438	0.0347656
153	MRPS31	4	0.833558	0.0347656
154	RPS23	2	0.781925	0.0347656
155	IFIT1B	6	0.853848	0.0347656
156	SMAD3	6	0.91282	0.0347656
157	ZNF768	6	0.784733	0.0347656
158	CALR3	5	0.896024	0.0347656
159	C2orf15	6	0.93889	0.0347656
160	RNASEK	6	0.746435	0.0347656
161	TRIM71	5	0.789339	0.0347656
162	ZNF473	6	0.91303	0.0347656
163	ACO1	4	0.939654	0.0347656
164	MRPS6	4	0.891124	0.0347656
165	MRPL37	6	0.876358	0.0347656
166	RPL27A	3	0.84515	0.0347656
167	ZCCHC8	5	0.903984	0.0347656
168	TFAM	3	0.883104	0.0347656
169	TFB2M	5	0.83731	0.0347656
170	PABPC4L	6	0.924447	0.0347656
171	RPL10	3	0.911854	0.0347656
172	ZCCHC5	4	0.817612	0.0347656
173	SNRPE	2	0.868111	0.0347656
174	FAU	6	0.836781	0.0347656
175	THUMPD3	6	0.830822	0.0347656
176	MRP63	6	0.892312	0.0347656
177	RPS9	3	0.94976	0.0347656
178	RBMX2	5	0.755801	0.0347656
179	TFB1M	5	0.868986	0.0347656
180	AUH	6	0.853096	0.0347656
181	RPS4Y2	5	0.880038	0.0347656
182	YTHDF3	4	0.876095	0.0347656
183	DYNLL1	5	0.835479	0.0347656
184	TARS2	5	0.770157	0.0347656
185	MTRF1L	5	0.931494	0.0347656
186	FAM98A	5	0.928915	0.0347656
187	FASTKD5	6	0.89014	0.0347656
188	APOBEC4	5	0.909936	0.0347656
189	ZMAT2	5	0.934871	0.0347656
190	TEFM	5	0.761434	0.0347656
191	RPL38	2	0.946362	0.0347656
192	MPHOSPH6	4	0.85339	0.0347656
193	ZC3H12D	4	0.914214	0.0347656
194	RPS15A	2	0.927048	0.0347656
195	PNRC2	6	0.775894	0.0347656
196	RPL17	5	0.90062	0.0347656
197	PABPC5	5	0.87602	0.0347656
198	CTU2	4	0.836359	0.0347656
199	ICT1	4	0.93937	0.0347656
200	RPSA	4	0.887268	0.0347656
201	SMG1	5	0.925795	0.0347656
202	STAU1	4	0.921118	0.0347656
203	ZC3H8	4	0.864643	0.0347656
204	TEX13A	4	0.864973	0.0347656
205	MRPS33	4	0.924667	0.0347656
206	TDRD15	3	0.913514	0.0347656
207	MRPL22	6	0.925953	0.0347656
208	RPS15	4	0.935006	0.0347656
209	TXNL4B	5	0.918935	0.0347656
210	METTL2A	4	0.80985	0.0347656
211	ZCRB1	3	0.864175	0.0347656
212	PAPOLB	6	0.899167	0.0347656
213	EIF2S3L	4	0.947962	0.0347656
214	NCBP2L	5	0.850487	0.0347656
215	ZCCHC7	5	0.816755	0.0347656
216	NKRF	4	0.845939	0.0347656
217	WARS	3	0.938705	0.0347656
218	PTGES3	4	0.956292	0.0347656
219	MRPS12	5	0.944649	0.0347656
220	LSM3	3	0.855954	0.0347656
221	CLK3	5	0.763909	0.0347656
222	C17orf85	3	0.902416	0.0347656
223	PTCD2	5	0.917759	0.0347656
224	HNRNPCL1	4	0.91274	0.0347656
225	RPL18	2	0.944733	0.0347656
226	ZC3H14	6	0.84837	0.0347656
227	CMSS1	5	0.862275	0.0347656
228	RPL39	2	0.728888	0.0347656
229	RBM7	6	0.85382	0.0347656
230	EIF2S2	4	0.907474	0.0347656
231	MRPS18A	5	0.805184	0.0347656
232	BARD1	3	0.946358	0.0347656
233	CALR	4	0.776376	0.0347656
234	RBM43	4	0.855629	0.0347656
235	TRIT1	4	0.750513	0.0347656
236	METTL10	6	0.863258	0.0347656
237	MRPL54	5	0.829274	0.0347656
238	DENR	5	0.835881	0.0347656
239	LONP1	4	0.952157	0.0347656
240	EEF1B2	5	0.854899	0.0347656
241	DDX20	3	0.955791	0.0347656
242	ZC3H12A	4	0.862351	0.0347656
243	ZRANB2	5	0.80655	0.0347656
244	RNMTL1	4	0.900426	0.0347656
245	FRG1B	6	0.906337	0.0347656
246	RNASE12	6	0.924969	0.0347656
247	MRPL45	5	0.898317	0.0347656
248	TRMT10A	5	0.866045	0.0347656
249	ETF1	3	0.827718	0.0347656
250	AGO3	3	0.923545	0.0347656
251	MRPL34	3	0.956579	0.0347656
252	RPS21	4	0.850496	0.0347656
253	AGO1	5	0.804354	0.0347656
254	DRG2	5	0.943635	0.0347656
255	KIN	3	0.963984	0.0347656
256	MRPS26	5	0.887396	0.0347656
257	SF3B1	5	0.952622	0.0347656
258	ZC3H10	4	0.791801	0.0347656
259	LRRFIP2	5	0.860828	0.0347656
260	MKRN1	6	0.896862	0.0347656
261	CLK2	5	0.906163	0.0347656
262	RPL28	5	0.846228	0.0347656
263	MRPS21	5	0.809883	0.0347656
264	MRPL35	5	0.77333	0.0347656
265	RPS5	2	0.932923	0.0347656
266	OASL	5	0.910213	0.0347656
267	RPS20	3	0.733556	0.0347656
268	MRPL42	5	0.889695	0.0347656
269	GRSF1	4	0.919495	0.0347656
270	XPO1	4	0.891093	0.0347656
271	TRPT1	6	0.83782	0.0347656
272	ERI2	5	0.923589	0.0347656
273	LSM10	4	0.868238	0.0347656
274	SCAF8	5	0.943807	0.0347656
275	FAM46A	5	0.846474	0.0347656
276	TYW5	4	0.832699	0.0347656
277	RPL10A	4	0.878552	0.0347656
278	ZNF346	4	0.916596	0.0347656
279	ZFR2	5	0.883444	0.0347656
280	FDXACB1	5	0.742688	0.0347656
281	RPS16	3	0.959123	0.0347656
282	RRP7A	4	0.8827	0.0347656
283	ZC3HAV1L	5	0.885631	0.0347656
284	GTPBP2	5	0.831	0.0347656
285	RAN	3	0.767341	0.0347656
286	NUTF2	5	0.938913	0.0347656
287	ZNFX1	6	0.761514	0.0347656
288	YTHDC2	3	0.954918	0.0347656
289	YARS2	6	0.84235	0.0347656
290	TDRD12	6	0.920301	0.0347656
291	MRPS28	4	0.831593	0.0347656
292	TSR3	4	0.805383	0.0347656
293	PES1	2	0.940206	0.0347656
294	IARS2	3	0.959779	0.0347656
295	RNASE11	3	0.884392	0.0347656
296	ZC3H11A	5	0.849579	0.0347656
297	FAM98B	6	0.901961	0.0347656
298	CARHSP1	5	0.777995	0.0347656
299	RBMXL2	6	0.859068	0.0347656
300	DDX43	5	0.914699	0.0347656
301	TRMT2A	4	0.947176	0.0347656
302	MRPS7	6	0.799224	0.0347656
303	PLD6	5	0.842202	0.0347656
304	MRPS5	4	0.886568	0.0347656
305	RPL32	3	0.748613	0.0347656
306	DDX52	2	0.937824	0.0347656
307	CTIF	6	0.817574	0.0347656
308	PSMA6	3	0.958376	0.0347656
309	NUDT16L1	6	0.866161	0.0347656
310	RIOK2	5	0.822186	0.0347656
311	SIDT1	5	0.87925	0.0347656
312	DZIP3	5	0.898172	0.0347656
313	DNAJC21	6	0.887033	0.0347656
314	DHX34	5	0.931509	0.0347656
315	CNOT10	5	0.90932	0.0347656
316	PARN	5	0.919246	0.0347656
317	IFIT1	3	0.809465	0.0347656
318	CPEB3	6	0.881518	0.0347656
319	THUMPD2	5	0.812808	0.0347656
320	MRPL20	3	0.947593	0.0347656
321	MRPL9	6	0.888426	0.0347656
322	TBRG4	5	0.872028	0.0347656
323	WDR36	5	0.91694	0.0347656
324	EIF3L	5	0.869829	0.0347656
325	PABPC1L	6	0.928079	0.0347656
326	EIF2A	3	0.838762	0.0347656
327	MPP6	5	0.858193	0.0347656
328	MRPS34	5	0.916581	0.0347656
329	CNP	5	0.868173	0.0347656
330	MRPL23	5	0.890536	0.0347656
331	CAPRIN1	3	0.941878	0.0347656
332	RNASE9	6	0.800647	0.0347656
333	DDX60L	6	0.875058	0.0347656
334	RPLP1	5	0.831241	0.0347656
335	RPL6	4	0.937433	0.0347656
336	SRP14	4	0.791005	0.0347656
337	NSUN3	6	0.888213	0.0347656
338	WDR83	6	0.887525	0.0347656
339	PTRH1	4	0.897271	0.0347656
340	RANBP2	6	0.902274	0.0347656
341	XRN1	5	0.749407	0.0347656
342	EIF1B	3	0.924312	0.0347656
343	RPL14	2	0.946696	0.0347656
344	HNRNPA1L2	5	0.917134	0.0347656
345	MRPL11	4	0.755606	0.0347656
346	TUFM	3	0.918766	0.0347656
347	RPS3	2	0.955759	0.0347656
348	RNASE1	5	0.865035	0.0347656
349	EEF1G	6	0.788279	0.0347656
350	CDK9	3	0.878785	0.0347656
351	MKRN2	6	0.796365	0.0347656
352	ZNF385A	5	0.898641	0.0347656
353	SART1	3	0.903651	0.0347656
354	RNASE4	6	0.775321	0.0347656
355	EIF2AK1	6	0.930188	0.0347656
356	NPM1	4	0.939702	0.0347656
357	ILF3	5	0.909582	0.0347656
358	MRPL17	4	0.752238	0.0347656
359	TRMT1L	5	0.827857	0.0347656
360	KIAA0430	6	0.896714	0.0347656
361	TRMT12	4	0.898437	0.0347656
362	RARS2	5	0.921649	0.0347656
363	RBPMS2	4	0.883652	0.0347656
364	EPRS	2	0.919687	0.0347656
365	TRMT112	2	0.950149	0.0347656
366	MRPS17	4	0.794547	0.0347656
367	PUS7	5	0.739736	0.0347656
368	R3HDM1	4	0.905303	0.0347656
369	MTHFSD	4	0.910754	0.0347656
370	TRUB2	4	0.919752	0.0347656
371	LARP4B	6	0.923003	0.0347656
372	R3HCC1	4	0.812397	0.0347656
373	ZCCHC14	3	0.944427	0.0347656
374	TRMT11	4	0.89665	0.0347656
375	RSL24D1	2	0.952332	0.0347656
376	SNRPD1	3	0.952859	0.0347656
377	NOA1	5	0.929004	0.0347656
378	WDR12	5	0.922096	0.0347656
379	EIF4E1B	3	0.938239	0.0347656
380	POLR2J	2	0.935279	0.0347656
381	MRPS2	5	0.857557	0.0347656
382	MRPL27	2	0.951807	0.0347656
383	DHX37	3	0.938208	0.0347656
384	KIAA0391	3	0.900627	0.0347656
385	POLRMT	4	0.850006	0.0347656
386	YTHDF2	5	0.883345	0.0347656
387	EXOG	5	0.855136	0.0347656
388	PIH1D2	6	0.888856	0.0347656
389	METTL5	6	0.870385	0.0347656
390	TPR	5	0.875968	0.0347656
391	ELAVL2	3	0.941474	0.0347656
392	ZC3H12B	5	0.850438	0.0347656
393	ALKBH1	3	0.87311	0.0347656
394	LRPPRC	4	0.928317	0.0347656
395	TRMT44	5	0.835649	0.0347656
396	FBLL1	3	0.908922	0.0347656
397	PUS10	4	0.942905	0.0347656
398	MRPL41	3	0.720844	0.0347656
399	RPS18	3	0.93338	0.0347656
400	PPIH	5	0.846845	0.0347656
401	RPL23	2	0.937089	0.0347656
402	NOP10	3	0.834561	0.0347656
403	NSUN7	5	0.834863	0.0347656
404	C1D	5	0.885439	0.0347656
405	DDX60	4	0.876394	0.0347656
406	HBS1L	5	0.791826	0.0347656
407	MRPL52	5	0.831347	0.0347656
408	NSA2	4	0.912485	0.0347656
409	DARS2	4	0.819531	0.0347656
410	MTRF1	4	0.945614	0.0347656
411	MRPL2	5	0.940373	0.0347656
412	EZH2	5	0.765554	0.0347656
413	RPL12	2	0.820875	0.0347656
414	RPS26	3	0.950287	0.0347656
415	PIWIL2	6	0.77978	0.0347656
416	TRNT1	4	0.881154	0.0347656
417	RPL39L	3	0.936166	0.0347656
418	UBA1	4	0.919588	0.0347656
419	ZC3H13	5	0.829346	0.0347656
420	EFTUD1	5	0.923118	0.0347656
421	EIF3I	2	0.950444	0.0347656
422	RNASEH1	5	0.899468	0.0347656
423	PTRH2	5	0.932428	0.0347656
424	RPS24	3	0.946959	0.0347656
425	GFM2	4	0.861704	0.0347656
426	EIF2AK2	4	0.882601	0.0347656
427	RNASET2	5	0.835495	0.0347656
428	CRYZ	5	0.936737	0.0347656
429	DDX53	5	0.903453	0.0347656
430	RNASE6	5	0.863639	0.0347656
431	TRMU	5	0.916594	0.0347656
432	MRPL1	6	0.813397	0.0347656
433	FASTKD3	6	0.851998	0.0347656
434	TNRC6A	6	0.85656	0.0347656
435	ZRSR2	5	0.824881	0.0347656
436	ELAVL4	3	0.88563	0.0347656
437	RBM18	5	0.849178	0.0347656
438	CSDE1	4	0.885316	0.0347656
439	MRPL33	3	0.936828	0.0347656
440	ZCCHC17	4	0.891564	0.0347656
441	MRPL50	2	0.965117	0.0347656
442	LARP4	6	0.924004	0.0347656
443	RBM46	4	0.804169	0.0347656
444	SF3B14	3	0.743008	0.0347656
445	SARS2	5	0.823301	0.0347656
446	LARP1B	5	0.932538	0.0347656
447	PHRF1	5	0.906828	0.0347656
448	PRR3	6	0.817839	0.0347656
449	LSM14B	3	0.818482	0.0347656
450	EIF4B	6	0.840048	0.0347656
451	DUS2	5	0.791244	0.0347656
452	RNASE7	5	0.860174	0.0347656
453	PIH1D1	4	0.828094	0.0347656
454	MEPCE	4	0.880371	0.0347656
455	RNASE8	5	0.847968	0.0347656
456	EIF2AK4	4	0.79762	0.0347656
457	KHDRBS1	5	0.823101	0.0347656
458	FTO	3	0.887014	0.0347656
459	MRPL3	4	0.723636	0.0347656
460	MOV10L1	5	0.834231	0.0347656
461	DDX49	3	0.93437	0.0347656
462	DIS3L2	5	0.89318	0.0347656
463	DUS1L	5	0.81683	0.0347656
464	RBM12B	6	0.826503	0.0347656
465	PRKRA	3	0.92196	0.0347656
466	CARS2	6	0.898034	0.0347656
467	CCAR1	4	0.806307	0.0347656
468	HARS2	4	0.945622	0.0347656
469	SF3B4	5	0.85347	0.0347656
470	YBX3	6	0.781841	0.0347656
471	CCNT1	4	0.861638	0.0347656
472	GATC	3	0.908588	0.0347656
473	FAM98C	2	0.756951	0.0347656
474	BCDIN3D	5	0.939733	0.0347656
475	EIF3M	6	0.87435	0.0347656
476	ZCCHC2	3	0.719419	0.0347656
477	DALRD3	4	0.782901	0.0347656
478	MRPL18	5	0.943132	0.0347656
479	HENMT1	6	0.812597	0.0347656
480	RPUSD1	5	0.833415	0.0347656
481	CIRBP	4	0.917928	0.0347656
482	DHX29	6	0.888956	0.0347656
483	SAMD4A	5	0.890458	0.0347656
484	TYW1	4	0.86384	0.0347656
485	RPUSD3	5	0.904712	0.0347656
486	TNRC6B	5	0.873159	0.0347656
487	RNASE3	6	0.883332	0.0347656
488	PHF5A	4	0.862774	0.0347656
489	MRPL30	4	0.879938	0.0347656
490	KHDC1	5	0.890775	0.0347656
491	RALYL	6	0.894409	0.0347656
492	FAM120A	5	0.847472	0.0347656
493	PIWIL1	5	0.862919	0.0347656
494	PAN3	5	0.951462	0.0347656
495	TRUB1	5	0.911621	0.0347656
496	WDR61	6	0.830192	0.0347656
497	KHNYN	4	0.740765	0.0347656
498	PUM2	4	0.940931	0.0347656
499	SRPR	2	0.709519	0.0347656
500	POLR2K	4	0.727781	0.0347656
501	EIF2D	4	0.94723	0.0347656
502	RPL8	4	0.78183	0.0347656
503	MAGOH	5	0.83276	0.0347656
504	DDX58	5	0.861094	0.0347656
505	RPS25	3	0.922786	0.0347656
506	MRPL21	6	0.788783	0.0347656
507	NANOS2	5	0.945138	0.0347656
508	AAR2	5	0.92103	0.0347656
509	RTCB	4	0.858015	0.0347656
510	MRPS18B	5	0.883544	0.0347656
511	RPL24	2	0.888229	0.0347656
512	SWT1	5	0.800143	0.0347656
513	CCNT2	5	0.943649	0.0347656
514	ERN1	5	0.864662	0.0347656
515	ENDOG	4	0.803344	0.0347656
516	AARS2	6	0.809623	0.0347656
517	SFPQ	4	0.815442	0.0347656
518	RNH1	5	0.913975	0.0347656
519	RAVER1	4	0.881797	0.0347656
520	GTPBP1	5	0.921578	0.0347656
521	EIF2B1	4	0.845133	0.0347656
522	MRPS22	6	0.908557	0.0347656
523	TDRD1	6	0.910356	0.0347656
524	TNRC6C	5	0.887249	0.0347656
525	CDC5L	2	0.795428	0.0347656
526	EIF3H	4	0.846605	0.0347656
527	LENG9	3	0.823526	0.0347656
528	CPEB2	4	0.921967	0.0347656
529	PCBP4	6	0.760921	0.0347656
530	GNL1	5	0.894044	0.0347656
531	C9orf129	5	0.878428	0.0347656
532	SLBP	4	0.884375	0.0347656
533	ZNF622	3	0.87216	0.0347656
534	TDRD7	5	0.905475	0.0347656
535	HNRNPLL	5	0.940398	0.0347656
536	EIF4E2	6	0.814224	0.0347656
537	RPS10	2	0.897827	0.0347656
538	MRPL55	5	0.864782	0.0347656
539	KHDC1L	5	0.894635	0.0347656
540	CPEB4	5	0.919266	0.0347656
541	EIF4E	4	0.842247	0.0347656
542	PINX1	4	0.912993	0.0347656
543	IFIT3	3	0.955321	0.0347656
544	RBM38	5	0.812835	0.0347656
545	ZC3H18	4	0.888845	0.0347656
546	QARS	4	0.805121	0.0347656
547	ERI3	3	0.884037	0.0347656
548	PUSL1	6	0.867385	0.0347656
549	ENOX2	5	0.918415	0.0347656
550	MOV10	4	0.927839	0.0347656
551	SF1	6	0.837689	0.0347656
552	ERAL1	5	0.813492	0.0347656
553	UPF1	4	0.781959	0.0347656
554	CAPRIN2	6	0.879656	0.0347656
555	RNASE10	4	0.911036	0.0347656
556	CLK4	5	0.824181	0.0347656
557	AKAP1	4	0.886432	0.0347656
558	ZNF579	3	0.848131	0.0347656
559	ZGPAT	5	0.768076	0.0347656
560	EIF4A1	5	0.781215	0.0347656
561	PTRHD1	4	0.861245	0.0347656
562	MARS2	5	0.82707	0.0347656
563	FASTKD1	5	0.942257	0.0347656
564	ZNF239	6	0.844934	0.0347656
565	MRPL24	4	0.896164	0.0347656
566	GEMIN4	5	0.923084	0.0347656
567	R3HCC1L	5	0.889866	0.0347656
568	TDRD5	4	0.871749	0.0347656
569	DUS3L	5	0.851855	0.0347656
570	EEF2K	3	0.876751	0.0347656
571	MRPL38	3	0.758721	0.0347656
572	RPS11	3	0.731374	0.0347656
573	ARHGEF28	6	0.783367	0.0347656
574	MRPL4	4	0.927343	0.0347656
575	HARS	4	0.779479	0.0347656
576	ANGEL2	6	0.934056	0.0347656
577	ANGEL1	4	0.890138	0.0347656
578	MRPS30	4	0.842093	0.0347656
579	TDRD6	4	0.905457	0.0347656
580	AZGP1	5	0.915758	0.0347656
581	FAM120C	3	0.850125	0.0347656
582	PUS7L	4	0.9279	0.0347656
583	EIF5AL1	5	0.858963	0.0347656
584	TRMT61B	6	0.906127	0.0347656
585	AKAP8	5	0.878229	0.0347656
586	GPATCH4	5	0.914654	0.0347656
587	YRDC	5	0.796266	0.0347656
588	PUM1	5	0.776993	0.0347656
589	IREB2	4	0.884491	0.0347656
590	YBX1	2	0.952915	0.0347656
591	ZC3H7A	5	0.939946	0.0347656
592	EIF4E3	3	0.950784	0.0347656
593	RBM41	4	0.931973	0.0347656
594	TRIM56	6	0.932093	0.0347656
595	NSUN2	5	0.923845	0.0347656
596	ZCCHC24	4	0.886977	0.0347656
597	PRIM1	4	0.900064	0.0347656
598	ERN2	4	0.932	0.0347656
599	MRPS27	4	0.943845	0.0347656
600	MTERFD2	4	0.765939	0.0347656
601	RPS4X	3	0.94759	0.0347656
602	RPL3	3	0.756851	0.0347656
603	PA2G4	5	0.898798	0.0347656
604	EEF2	3	0.88183	0.0347656
605	SAMHD1	2	0.912239	0.0347656
606	TDRD9	4	0.86498	0.0347656
607	ENOX1	5	0.897557	0.0347656
608	BICC1	6	0.814369	0.0347656
609	TYW3	4	0.928144	0.0347656
610	SUB1	3	0.712608	0.0347656
611	TARSL2	6	0.83965	0.0347656
612	MTO1	3	0.833808	0.0347656
613	PIWIL4	4	0.857271	0.0347656
614	SNRPF	2	0.962786	0.0347656
615	RPL13A	4	0.920439	0.0347656
616	ZFP36L2	5	0.868253	0.0347656
617	EIF1	4	0.852405	0.0347656
618	RPS27A	3	0.945846	0.0347656
619	NOP9	5	0.872406	0.0347656
620	WDR5	5	0.877446	0.0347656
621	ZC3HAV1	4	0.921274	0.0347656
622	TRMT10B	5	0.912795	0.0347656
623	CMTR2	5	0.876182	0.0347656
624	PRPF40A	4	0.941311	0.0347656
625	MRPS25	4	0.896266	0.0347656
626	MRPL44	3	0.764785	0.0347656
627	INTS7	3	0.946135	0.0347656
628	EIF2S3	2	0.889827	0.0347656
629	RPL31	3	0.94544	0.0347656
630	DXO	3	0.860872	0.0347656
631	LARS2	5	0.887932	0.0347656
632	DDX4	5	0.894483	0.0347656
633	UTP14C	5	0.928194	0.0347656
634	QRSL1	6	0.764963	0.0347656
635	CDK5RAP1	4	0.93935	0.0347656
636	MKRN3	6	0.922914	0.0347656
637	EARS2	4	0.867723	0.0347656
638	CNOT1	2	0.946011	0.0347656
639	ZC3H4	6	0.797269	0.0347656
640	PSTK	5	0.842991	0.0347656
641	CWF19L1	4	0.954982	0.0347656
642	FASTK	4	0.844129	0.0347656
643	EIF4H	4	0.917739	0.0347656
644	SMG8	5	0.781179	0.0347656
645	TRMT2B	6	0.86954	0.0347656
646	KIAA0020	6	0.877766	0.0347656
647	BZW2	5	0.858373	0.0347656
648	EXOSC7	3	0.931893	0.0347656
649	TLR3	5	0.866704	0.0347656
650	RPL7A	3	0.942081	0.0347656
651	CNOT11	5	0.896278	0.0347656
652	ENDOV	5	0.808432	0.0347656
653	ZNHIT6	2	0.844222	0.0347656
654	MAEL	5	0.911419	0.0347656
655	AGO2	6	0.785603	0.0347656
656	TRMT1	4	0.882632	0.0347656
657	ZFP36L1	5	0.796655	0.0347656
658	QTRTD1	3	0.782818	0.0347656
659	SPATS2	4	0.90701	0.0347656
660	PDE12	4	0.886286	0.0347656
661	THG1L	4	0.861293	0.0347656
662	FAM120B	6	0.778377	0.0347656
663	FASTKD2	4	0.823248	0.0347656
664	PSPC1	6	0.783841	0.0347656
665	FAM103A1	4	0.934721	0.0347656
666	DNAAF2	5	0.893271	0.0347656
667	NSUN4	4	0.873816	0.0347656
668	MTFMT	5	0.881466	0.0347656
669	MTIF2	5	0.902895	0.0347656
670	LSM14A	4	0.796458	0.0347656
671	PRPF4B	4	0.889246	0.0347656
672	RC3H1	4	0.933179	0.0347656
673	DDX26B	5	0.937844	0.0347656
674	CCRN4L	2	0.947479	0.0347656
675	RPUSD2	2	0.799508	0.0347656
676	RC3H2	5	0.905271	0.0347656
677	HNRNPA3	3	0.885766	0.0347656
678	EIF3B	3	0.9338	0.0347656
679	THUMPD1	3	0.96114	0.0347656
680	MRPS35	5	0.931272	0.0347656
681	CWC25	4	0.853177	0.0347656
682	DYNC1H1	3	0.88185	0.0347656
683	DARS	2	0.92073	0.0347656
684	RBM26	3	0.760418	0.0347656
685	LRRC47	3	0.94041	0.0347656
686	HNRNPDL	2	0.91834	0.0347656
687	ZCCHC9	4	0.940452	0.0347656
688	VARS	3	0.94086	0.0347656
689	GARS	5	0.783488	0.0347656
690	RNF17	5	0.884076	0.0347656
691	AARSD1	2	0.847794	0.0347656
692	FARSA	2	0.935283	0.0347656
693	URM1	4	0.881221	0.0347656
694	RPL41	3	0.858339	0.0347656
695	RBMXL3	2	0.949971	0.0347656
696	AKAP17A	6	0.766257	0.0347656
697	YTHDF1	4	0.896469	0.0347656
698	LSM11	2	0.814466	0.0347656
699	PABPN1L	3	0.849647	0.0347656
700	VARS2	5	0.857878	0.0347656
701	WDR46	2	0.7865	0.0347656
702	RRBP1	4	0.944073	0.0347656
703	ZC3H3	6	0.839944	0.0347656
704	SRPK2	4	0.883536	0.0347656
705	ADAT2	5	0.856306	0.0347656
706	BOLL	6	0.910295	0.0347656
707	HELZ	5	0.885174	0.0347656
708	TLR8	5	0.859225	0.0347656
709	RPL36	2	0.750608	0.0347656
710	NANOS1	3	0.769282	0.0347656
711	MRPL28	2	0.906711	0.0347656
712	INTS3	4	0.924937	0.0347656
713	UBAP2	4	0.854295	0.0347656
714	LSM12	5	0.807084	0.0347656
715	DDX10	3	0.940213	0.0347656
716	LARP1	2	0.94978	0.0347656
717	RNASEL	4	0.857121	0.0347656
718	RBM33	5	0.890132	0.0347656
719	TRIM21	5	0.892981	0.0347656
720	ABCE1	4	0.895449	0.0347656
721	CCAR2	4	0.95529	0.0347656
722	PARS2	4	0.916536	0.0347656
723	MRM1	3	0.947984	0.0347656
724	EIF2B4	2	0.943258	0.0347656
725	MRPL46	4	0.755384	0.0347656
726	CCDC86	4	0.764264	0.0347656
727	ZC3H6	4	0.940075	0.0347656
728	SUPT5H	2	0.942195	0.0347656
729	AARS	2	0.801793	0.0347656
730	ZFC3H1	3	0.817203	0.0347656
731	NOLC1	5	0.81866	0.0347656
732	SERBP1	3	0.838482	0.0347656
733	EIF4G3	6	0.873239	0.0347656
734	SMG9	4	0.890612	0.0347656
735	EIF5B	2	0.968839	0.0347656
736	WDR3	2	0.971336	0.0347656
737	ZCCHC6	2	0.754947	0.0347656
738	JAKMIP1	6	0.888567	0.0347656
739	MRPS9	4	0.793387	0.0347656
740	FBXO17	3	0.868783	0.0347656
741	DZIP1L	6	0.883557	0.0347656
742	ZNF638	3	0.946537	0.0347656
743	MRRF	4	0.859007	0.0347656
744	WDR43	3	0.949414	0.0347656
745	RBMY1F	2	0.936178	0.0347656
746	MRPS10	4	0.89603	0.0347656
747	CMTR1	4	0.814432	0.0347656
748	TDRKH	4	0.795057	0.0347656
749	FTSJ1	2	0.929345	0.0347656
750	RBMS3	2	0.819488	0.0347656
751	ENDOU	5	0.924851	0.0347656
752	RPLP2	2	0.871261	0.0347656
753	HNRNPC	3	0.937027	0.0347656
754	PELO	3	0.9515	0.0347656
755	CANX	4	0.873821	0.0347656
756	AGO4	3	0.7594	0.0347656
757	DDX55	2	0.897829	0.0347656
758	GFM1	4	0.935185	0.0347656
759	RPL7	2	0.949924	0.0347656
760	SARS	2	0.936307	0.0347656
761	MRPS16	4	0.835313	0.0347656
762	SRBD1	2	0.962682	0.0347656
763	MRPL12	4	0.840017	0.0347656
764	PSMA1	3	0.771655	0.0347656
765	RPL26	2	0.710248	0.0347656
766	TSR2	2	0.941644	0.0347656
767	UBA52	2	0.841452	0.0347656
768	RNF113A	5	0.946353	0.0343749
769	RPL3L	6	0.944179	0.0343749
770	EIF2AK3	5	0.949605	0.0343749
771	ZMAT5	5	0.947439	0.0343749
772	MSI2	5	0.946983	0.0343749
773	WARS2	5	0.949135	0.0343117
774	ZNF326	5	0.949699	0.0343117
775	ZFP36	6	0.950932	0.0343117
776	PTCD3	6	0.94071	0.0343117
777	ZC3HC1	6	0.946225	0.0321239
778	DHX58	5	0.953629	0.0321239
779	DHX40	5	0.957611	0.0303113
780	MRPS24	6	0.943667	0.0303113
781	RPL22	6	0.950875	0.0287975
782	TRMT13	6	0.950946	0.0286517
