# Supplementary material for: CIGAR‐seq, a CRISPR/Cas‐based method for unbiased screening of novel mRNA modification regulators
Source: Mol Syst Biol. 2020 Nov 30;16(11):e10025. doi: 10.15252/msb.202010025 (PMC7701898; doi:10.15252/msb.202010025)
Supplement: Supplementary file 4 — Dataset EV3 [file MSB-16-e10025-s004.xlsx]

## Sheet: Sheet1
Dataset EV3. Oligonuclotides used in the study
No.	Name	Sequence
#1	gNSUN2	5’-GCTGTTCGAGCACTACTACC-3’
#2	gNSUN6	5’-GACCTTCAAGATGTGTTACT-3’
#3	shControl	5’-CGTCTGGCTAATAAGGACTCT-3’
#4	shNSUN6-1	5’-GCAAAGAAATCTTCAGTGGAT-3’
#5	shNSUN6-2	5’-GCTGGAGATGTTATTTCTGTA-3’
#6	NSUN6-F	5’-GGAGCCAAAGAATTTGATGGAACA-3’
#7	NSUN6-R	5’-ATGCCCATGCCTTTCAGTTC-3’
#8	GAPDH-F	5’- AGCCACATCGCTCAGACAC-3’
#9	GAPDH-R	5’- GCCCAATACGACCAAATCC-3’
#10	FAM129B_F	5’-GCCTGAACGCGTTAAGTCGAC-GGCTGGACACTGCTGGGG-3’
#11	FAM129B_R	5’-GTAAGTCATTGGTCTTAAAGTCGAC-GGGGAAAGCGAGGCTCG-3’
#12	FURIN_F	5’-GCCTGAACGCGTTAAGTCGAC-CCGGCCCCAGCCAGAGTTC-3’
#13	FURIN_R	5’-GTAAGTCATTGGTCTTAAAGTCGAC-TGGTGGAGGCACGGAGCACA-3’
#14	MALAT1_F	5’-GCCTGAACGCGTTAAGTCGAC-CTTCAGTAGGGTCATGAAGGTTTTTCT-3’
#15	MALAT1_R	5’-GTAAGTCATTGGTCTTAAAGTCGAC-ATACATCAAGGATGTATATAGTTCAAAGATATTGTGC-3’
#16	gControl	5’-GAGGGATCGTTAGGAAGGG-3’
#17	gTRMT6	5’-GGTGCAATGATGGAACGAAT-3’
#18	gTRMT61A	5’-TTCGGCTCCAAGGTGACGTG-3’
#19	FURIN_vec_F	5’-TTGTAATTTTTTTTTTTATGAGTGGTTTGGTTTTA-3’
#20	FURIN_vec_R	5’-TTAAAAAATAACTAAAATCTACAACTACCTTATAAATCATTAATCTTAA-3’
#21	RPSA_F	5’-AAATTTTAAGAGGATTTGGGAGAAGTTTTTG-3’
#22	RPSA_R	5’-CAACCCTAAAATCAATAACCACAAAAAACCATA-3’
#23	MALAT1_vec_F	5’-TTCACCGTCACCGCCGAC-3’
#24	MALAT2_vec_R	5’-CTAATTCACTCCCAACGAAGACAAGATTT-3’
#25	CROP_F	5’-AATGATACGGCGACCACCGAGATCTACACTCTTTCCCTACACGACGCTCTTCCGATCTCTTGTA-TATCCCTTGGAGAACCACCTTGTTG-3’
#26	CROP_R	5’- CAAGCAGAAGACGGCATACGAGATCCACTCGTGACTGGAGTTCAGACGTGTGCTCTTCCGATCT-CGACTCGGTGCCACTTTTTCAAGTTG-3’
#27	Cigar_F	5’-AATGATACGGCGACCACCGAGATCTACACTCTTTCCCTACACGACGCTCTTCCGATCT-GGGTTGGTTTAGGAGATATTTGAGGG-3’
#28	Cigar_R	5’- CAAGCAGAAGACGGCATACGAGATCGTGATGTGACTGGAGTTCAGACGTGTGCTCTTCCGATCT-AACAATCCTAATACTCAAAAAAAAAAACACCA-3’
